# Supplementary material for: High throughput synthetic lethality screen reveals a tumorigenic role of adenylate cyclase in fumarate hydratase-deficient cancer cells
Source: BMC Genomics. 2014 Feb 25;15:158. doi: 10.1186/1471-2164-15-158 (PMC3945041; doi:10.1186/1471-2164-15-158)
Supplement: Additional file 1 — Genes included in Decipher library Modules 1 and 2 with Refseq numbers. [file 1471-2164-15-158-S1.xlsx]

## Sheet: Sheet1
Gene #	Gene	Refseq mRNA
1	AANAT	NM_001088.1
2	ABCA3	NM_001089.1
3	ACOX3	NM_003501.1
4	ACTA2	NM_001613.1
5	ACTN2	NM_001103.1
6	ACY1	NM_000666.1
7	ADM	NM_001124.1
8	AFP	NM_001134.1
9	AGPS	NM_003659.1
10	AGRP	NM_001138.1
11	AHSG	NM_001622.1
12	AK1	NM_000476.1
13	ALDH1A3	NM_000693.1
14	ANPEP	NM_001150.1
15	ANXA1	NM_000700.1
16	ANXA8	NM_001630.1
17	APLP2	NM_001642.1
18	APOA2	NM_001643.1
19	AQP7	NM_001170.1
20	ARAF	NM_001654.1
21	ARF3	NM_001659.1
22	ARSE	NM_000047.1
23	DDEF2	NM_003887.1
24	AUH	NM_001698.1
25	BHMT	NM_001713.1
26	BLVRB	NM_000713.1
27	BMP7	NM_001719.1
28	BMPR1B	NM_001203.1
29	BRS3	NM_001727.1
30	BTC	NM_001729.1
31	BTG1	NM_001731.1
32	MPPED2	NM_001584.1
33	CA1	NM_001738.1
34	CA5A	NM_001739.1
35	CACNA1B	NM_000718.1
36	CACNA1D	NM_000720.1
37	CASK	NM_003688.1
38	CD22	NM_001771.1
39	CD34	NM_001773.1
40	CD37	NM_001774.1
41	CD58	NM_001779.1
42	CD69	NM_001781.1
43	CD72	NM_001782.1
44	CDK8	NM_001260.1
45	CHGB	NM_001819.1
46	CHRNA2	NM_000742.1
47	CHRNB2	NM_000748.1
48	CIRBP	NM_001280.1
49	CKS1B	NM_001826.1
50	CLK3	NM_003992.1
51	CNGB1	NM_001297.1
52	CNR2	NM_001841.1
53	CPA3	NM_001870.1
54	CPE	NM_001873.1
55	CPT2	NM_000098.1
56	CRH	NM_000756.1
57	CRYAB	NM_001885.1
58	CTNNAL1	NM_003798.1
59	CTPS	NM_001905.1
60	CYP2C19	NM_000769.1
61	DAD1	NM_001344.1
62	DCK	NM_000788.1
63	BHLHB2	NM_003670.1
64	DGKE	NM_003647.1
65	DHCR7	NM_001360.1
66	DNMT1	NM_001379.1
67	DPM1	NM_003859.1
68	DPYS	NM_001385.1
69	HBEGF	NM_001945.1
70	DUSP9	NM_001395.1
71	EDNRA	NM_001957.1
72	EFNA5	NM_001962.1
73	EGR4	NM_001965.1
74	EMP1	NM_001423.1
75	EPB49	NM_001978.1
76	FOXH1	NM_003923.1
77	FGF18	NM_003862.1
78	FGF4	NM_002007.1
79	FGF9	NM_002010.1
80	FHIT	NM_002012.1
81	FMO1	NM_002021.1
82	FMO4	NM_002022.1
83	FVT1	NM_002035.1
84	FZD1	NM_003505.1
85	FZD7	NM_003507.1
86	GAD2	NM_000818.1
87	GALK1	NM_000154.1
88	GAS1	NM_002048.1
89	GBP1	NM_002053.1
90	GDI1	NM_001493.1
91	GFPT1	NM_002056.1
92	GGH	NM_003878.1
93	GLRX	NM_002064.1
94	GNA11	NM_002067.1
95	GNA15	NM_002068.1
96	GOT1	NM_002079.1
97	CXCR3	NM_001504.1
98	GRM4	NM_000841.1
99	GRM5	NM_000842.1
100	GRM8	NM_000845.1
101	GSTT1	NM_000853.1
102	MSH6	NM_000179.1
103	GTF2F1	NM_002096.1
104	GUCY1A2	NM_000855.1
105	GUCY1B3	NM_000857.1
106	HESX1	NM_003865.1
107	HGD	NM_000187.1
108	HK3	NM_002115.1
109	HLA-DRB1	NM_002124.1
110	MR1	NM_001531.1
111	HMOX1	NM_002133.1
112	HPRT1	NM_000194.1
113	HRK	NM_003806.1
114	HSD17B1	NM_000413.1
115	HSD17B2	NM_002153.1
116	HSD17B4	NM_000414.1
117	HSPE1	NM_002157.1
118	HTR1B	NM_000863.1
119	HTR1E	NM_000865.1
120	HTR2C	NM_000868.1
121	HTR6	NM_000871.1
122	TNC	NM_002160.1
123	IFNA10	NM_002171.1
124	IFNA14	NM_002172.1
125	IFNA21	NM_002175.1
126	IFNA5	NM_002169.1
127	IGFBP7	NM_001553.1
128	INPP4A	NM_001566.1
129	INPP4B	NM_003866.1
130	IRF1	NM_002198.1
131	IRS4	NM_003604.1
132	ISL1	NM_002202.1
133	ITGA3	NM_002204.1
134	ITGAL	NM_002209.1
135	ITGB7	NM_000889.1
136	ITPKA	NM_002220.1
137	KCNK3	NM_002246.1
138	LAMB1	NM_002291.1
139	LAMP2	NM_002294.1
140	LMO1	NM_002315.1
141	LMX1B	NM_002316.1
142	LRP5	NM_002335.1
143	LRPAP1	NM_002337.1
144	LTA4H	NM_000895.1
145	LTB	NM_002341.1
146	LTBR	NM_002342.1
147	LY6E	NM_002346.1
148	LY75	NM_002349.1
149	LYN	NM_002350.1
150	MBD4	NM_003925.1
151	MIF	NM_002415.1
152	CXCL9	NM_002416.1
153	NR3C2	NM_000901.1
154	MMP10	NM_002425.1
155	MMP8	NM_002424.1
156	MPI	NM_002435.1
157	MTRR	NM_002454.1
158	IRF4	NM_002460.1
159	MVD	NM_002461.1
160	MYF6	NM_002469.1
161	NAPG	NM_003826.1
162	NDUFS4	NM_002495.1
163	NDUFS8	NM_002496.1
164	NGFR	NM_002507.1
165	NT5E	NM_002526.1
166	ODC1	NM_002539.1
167	SERPINB2	NM_002575.1
168	PDE2A	NM_002599.1
169	PDE4C	NM_000923.1
170	PDE6B	NM_000283.1
171	PDGFB	NM_002608.1
172	PDHA1	NM_000284.1
173	PDHB	NM_000925.1
174	PDHX	NM_003477.1
175	PER1	NM_002616.1
176	PF4	NM_002619.1
177	CFP	NM_002621.1
178	PHKA2	NM_000292.1
179	PIK3C2A	NM_002645.1
180	PIK4CA	NM_002650.1
181	PI4KB	NM_002651.1
182	PLA2G10	NM_003561.1
183	PLA2G4C	NM_003706.1
184	PLG	NM_000301.1
185	PMM1	NM_002676.1
186	POLB	NM_002690.1
187	POLD1	NM_002691.1
188	POLG	NM_002693.1
189	POLR2B	NM_000938.1
190	POLR2G	NM_002696.1
191	POU2F2	NM_002698.1
192	PPP1CC	NM_002710.1
193	EIF2AK2	NM_002759.1
194	PROC	NM_000312.1
195	PROS1	NM_000313.1
196	PROZ	NM_003891.1
197	PTGS2	NM_000963.1
198	PXN	NM_002859.1
199	RAD17	NM_002873.1
200	RAP1GAP	NM_002885.1
201	REV3L	NM_002912.1
202	SAT1	NM_002970.1
203	SCN9A	NM_002977.1
204	CCL1	NM_002981.1
205	CCL3	NM_002983.1
206	CCL4	NM_002984.1
207	XCL1	NM_002995.1
208	SDHD	NM_003002.1
209	SELE	NM_000450.1
210	SH3BGRL	NM_003022.1
211	SH3GL2	NM_003026.1
212	SKI	NM_003036.1
213	SLAMF1	NM_003037.1
214	SLC10A2	NM_000452.1
215	SLC12A3	NM_000339.1
216	SLC18A1	NM_003053.1
217	SPTAN1	NM_003127.1
218	SRP19	NM_003135.1
219	SRY	NM_003140.1
220	SOCS1	NM_003745.1
221	STX10	NM_003765.1
222	TACR2	NM_001057.1
223	TAGLN2	NM_003564.1
224	TAL1	NM_003189.1
225	TAT	NM_000353.1
226	TFAM	NM_003201.1
227	TDGF1	NM_003212.1
228	TFRC	NM_003234.1
229	TGFB2	NM_003238.1
230	TGFB3	NM_003239.1
231	TGFBI	NM_000358.1
232	TKT	NM_001064.1
233	TPP2	NM_003291.1
234	HSP90B1	NM_003299.1
235	TRRAP	NM_003496.1
236	TTR	NM_000371.1
237	TYMS	NM_001071.1
238	UGCG	NM_003358.1
239	UGT2B11	NM_001073.1
240	WAS	NM_000377.1
241	WNT2	NM_003391.1
242	ACP2	NM_001610.1
243	ACADS	NM_000017.1
244	ACTN3	NM_001104.1
245	ACVRL1	NM_000020.1
246	ADCY8	NM_001115.1
247	ADRB3	NM_000025.1
248	ADSL	NM_000026.1
249	AGL	NM_000646.1
250	AGXT	NM_000030.1
251	AIRE	NM_000658.1
252	AMPD1	NM_000036.1
253	ANGPT2	NM_001147.1
254	APOA1	NM_000039.1
255	APOC3	NM_000040.1
256	FASLG	NM_000639.1
257	BCHE	NM_000055.1
258	BTK	NM_000061.1
259	C3	NM_000064.1
260	C8A	NM_000562.1
261	C8G	NM_000606.1
262	CA2	NM_000067.1
263	CACNA1S	NM_000069.1
264	CBS	NM_000071.1
265	ENTPD6	NM_001247.1
266	ENTPD3	NM_001248.1
267	ENTPD5	NM_001249.1
268	CD3G	NM_000073.1
269	CDK3	NM_001258.1
270	CDKN1C	NM_000076.1
271	CETP	NM_000078.1
272	CHRND	NM_000751.1
273	ABCC2	NM_000392.1
274	CP	NM_000096.1
275	DAPK3	NM_001348.1
276	DDB2	NM_000107.1
277	EDNRB	NM_000115.1
278	ENG	NM_000118.1
279	EPHX1	NM_000120.2
280	EPOR	NM_000121.2
281	ERCC3	NM_000122.1
282	FAAH	NM_001441.1
283	FABP1	NM_001443.1
284	FABP4	NM_001442.1
285	FABP5	NM_001444.1
286	FAH	NM_000137.1
287	GABRA2	NM_000807.1
288	GABRA6	NM_000811.1
289	GAS6	NM_000820.1
290	GPX5	NM_001509.1
291	GRID2	NM_001510.1
292	HMGCR	NM_000859.1
293	HSD17B3	NM_000197.1
294	IAPP	NM_000415.1
295	IL2RA	NM_000417.1
296	ITGA6	NM_000210.1
297	JAG1	NM_000214.1
298	KIT	NM_000222.1
299	KRT17	NM_000422.1
300	LEP	NM_000230.1
301	LIG1	NM_000234.1
302	LIPC	NM_000236.1
303	MBL2	NM_000242.1
304	MEFV	NM_000243.1
305	MICA	NM_000247.1
306	MPO	NM_000250.1
307	MSH2	NM_000251.1
308	MTR	NM_000254.1
309	MUT	NM_000255.1
310	MVK	NM_000431.1
311	MYL2	NM_000432.1
312	MYL3	NM_000258.1
313	NAGA	NM_000262.1
314	NOTCH3	NM_000435.1
315	NP	NM_000270.1
316	OAT	NM_000274.1
317	PAH	NM_000277.1
318	RAG1	NM_000448.1
319	RRM2	NM_001034.1
320	SSTR4	NM_001052.1
321	SSTR5	NM_001053.1
322	UROS	NM_000375.1
323	ICAM1	NM_000201.1
324	IFNGR1	NM_000416.1
325	IL2RG	NM_000206.1
326	ITGB2	NM_000211.1
327	LCAT	NM_000229.1
328	C6	NM_000065.1
329	CSF2RB	NM_000395.1
330	PDE6A	NM_000440.1
331	DOK1	NM_001381.2
332	INPP1	NM_002194.2
333	INPPL1	NM_001567.2
334	ASMT	NM_004043.1
335	ATG5	NM_004849.1
336	BNIP2	NM_004330.1
337	BST1	NM_004334.1
338	CETN2	NM_004344.1
339	CCNG2	NM_004354.1
340	CMKLR1	NM_004072.1
341	CSK	NM_004383.1
342	CSRP1	NM_004078.1
343	GAL3ST1	NM_004861.1
344	CTBS	NM_004388.1
345	DAP	NM_004394.1
346	FAM50A	NM_004699.1
347	ETV5	NM_004454.1
348	FCER1G	NM_004106.1
349	FGF10	NM_004465.1
350	FOLH1	NM_004476.1
351	GBF1	NM_004193.1
352	GLP2R	NM_004246.1
353	GP5	NM_004488.1
354	GSTO1	NM_004832.1
355	GTF2A2	NM_004492.1
356	GTF2F2	NM_004128.1
357	HAND1	NM_004821.1
358	HDGF	NM_004494.1
359	HS6ST1	NM_004807.1
360	KIF5B	NM_004521.1
361	LIPF	NM_004190.1
362	NDST3	NM_004784.1
363	NMI	NM_004688.1
364	GDF15	NM_004864.1
365	RASAL1	NM_004658.1
366	RRAD	NM_004165.1
367	CCL20	NM_004591.1
368	SDHA	NM_004168.1
369	STX1A	NM_004603.1
370	STX8	NM_004853.1
371	TPH1	NM_004179.1
372	VNN1	NM_004666.1
373	FANCG	NM_004629.1
374	ANXA4	NM_001153.2
375	ANXA5	NM_001154.2
376	HAL	NM_002108.2
377	DDX1	NM_004939.1
378	GFPT2	NM_005110.1
379	IDE	NM_004969.1
380	ISG15	NM_005101.1
381	OXA1L	NM_005015.1
382	PDCD1	NM_005018.1
383	PDE1C	NM_005020.1
384	PRKX	NM_005044.1
385	QARS	NM_005051.1
386	NR1H4	NM_005123.1
387	SLC1A6	NM_005071.1
388	ATOH1	NM_005172.1
389	BMP15	NM_005448.1
390	CDX4	NM_005193.1
391	ERBB4	NM_005235.1
392	ERCC4	NM_005236.1
393	FOXC2	NM_005251.1
394	GLI1	NM_005269.1
395	GLUD1	NM_005271.1
396	GPT	NM_005309.1
397	MPL	NM_005373.1
398	NEFM	NM_005382.1
399	NEU2	NM_005383.1
400	SIX3	NM_005413.1
401	TP73	NM_005427.1
402	XRCC2	NM_005431.1
403	AVPR2	NM_000054.2
404	HSPB1	NM_001540.2
405	ACTB	NM_001101.2
406	AHR	NM_001621.2
407	BCKDK	NM_005881.1
408	COL4A3BP	NM_005713.1
409	GTF2E1	NM_005513.1
410	CHST4	NM_005769.1
411	DNAJC4	NM_005528.1
412	IFI16	NM_005531.1
413	IRS1	NM_005544.1
414	KARS	NM_005548.1
415	LDHA	NM_005566.1
416	NR1H3	NM_005693.1
417	CD180	NM_005582.1
418	MEF2A	NM_005587.1
419	MUSK	NM_005592.1
420	MYF5	NM_005593.1
421	PYGM	NM_005609.1
422	RBBP4	NM_005610.1
423	S100A12	NM_005621.1
424	SYT1	NM_005639.1
425	KLF10	NM_005655.1
426	TP53BP1	NM_005657.1
427	UST	NM_005715.1
428	DMD	NM_004014.1
429	GDF5	NM_000557.2
430	PROM1	NM_006017.1
431	ACAT2	NM_005891.1
432	B3GALT5	NM_006057.1
433	CD2BP2	NM_006110.1
434	ACAA2	NM_006111.1
435	GPR109B	NM_006018.1
436	HS3ST2	NM_006043.1
437	HS3ST3A1	NM_006042.1
438	HS3ST3B1	NM_006041.1
439	MC5R	NM_005913.1
440	MEF2B	NM_005919.1
441	MFGE8	NM_005928.1
442	NOD1	NM_006092.1
443	PRDX4	NM_006406.1
444	CXCL13	NM_006419.1
445	CD28	NM_006139.1
446	SHFM1	NM_006304.1
447	ATG7	NM_006395.1
448	DNAJB1	NM_006145.1
449	MTHFS	NM_006441.1
450	NEDD8	NM_006156.1
451	NFE2	NM_006163.1
452	NKX6-1	NM_006168.1
453	POSTN	NM_006475.1
454	PAX4	NM_006193.1
455	PDE4A	NM_006202.1
456	PDE6H	NM_006205.1
457	PIK3CB	NM_006219.1
458	POU2AF1	NM_006235.1
459	PRKG2	NM_006259.1
460	RAD21	NM_006265.1
461	S100B	NM_006272.1
462	ST3GAL4	NM_006278.1
463	SSR4	NM_006280.1
464	ST6GALNAC2	NM_006456.1
465	TACC3	NM_006342.1
466	TFDP2	NM_006286.1
467	XRCC1	NM_006297.1
468	CALB1	NM_004929.2
469	KHK	NM_006488.1
470	CYP46A1	NM_006668.1
471	CD226	NM_006566.1
472	EBP	NM_006579.1
473	TRAFD1	NM_006700.1
474	GNAI3	NM_006496.1
475	NMU	NM_006681.1
476	PDE10A	NM_006661.1
477	POLH	NM_006502.1
478	RUVBL2	NM_006666.1
479	SLC2A1	NM_006516.1
480	FGL2	NM_006682.1
481	CXCR6	NM_006564.1
482	B3GNT6	NM_006876.1
483	CLCN2	NM_004366.2
484	FOSB	NM_006732.1
485	GPR75	NM_006794.1
486	CPSF6	NM_007007.1
487	SLC2A3	NM_006931.1
488	BMP1	NM_006129.2
489	CALR	NM_004343.2
490	DYRK1B	NM_006484.1
491	FZD2	NM_001466.2
492	GABARAP	NM_007278.1
493	HRH3	NM_007232.1
494	IRAK3	NM_007199.1
495	TRH	NM_007117.1
496	B4GALT7	NM_007255.1
497	GRIN2A	NM_000833.2
498	GRIN2B	NM_000834.2
499	GRM1	NM_000838.2
500	ITGA2B	NM_000419.2
501	LIF	NM_002309.2
502	MAD2L2	NM_006341.2
503	MAS1	NM_002377.2
504	NRAS	NM_002524.2
505	EGF	NM_001963.2
506	F2R	NM_001992.2
507	IVD	NM_002225.2
508	MGAT1	NM_002406.2
509	SELP	NM_003005.2
510	PAFAH1B1	NM_000430.2
511	GABRA5	NM_000810.2
512	DCT	NM_001922.2
513	SLC33A1	NM_004733.2
514	MME	NM_007289.1
515	RAN	NM_006325.2
516	ACP5	NM_001611.2
517	ADRBK1	NM_001619.2
518	AMH	NM_000479.2
519	ACPP	NM_001099.2
520	RANBP1	NM_002882.2
521	RASGRP1	NM_005739.2
522	IGF2	NM_000612.2
523	COMT	NM_000754.2
524	FLOT1	NM_005803.2
525	FOS	NM_005252.2
526	GRIA1	NM_000827.2
527	GSTP1	NM_000852.2
528	ACAA1	NM_001607.2
529	GDI2	NM_001494.2
530	LMO2	NM_005574.2
531	KLRK1	NM_007360.1
532	AOC3	NM_003734.2
533	HSF2	NM_004506.2
534	LTA	NM_000595.2
535	SNCA	NM_007308.1
536	CENTA1	NM_006869.1
537	CD3EAP	NM_012099.1
538	CA14	NM_012113.1
539	CBX5	NM_012117.1
540	CLDN17	NM_012131.1
541	EDG7	NM_012152.1
542	FOXD3	NM_012183.1
543	GNG3	NM_012202.1
544	GRHPR	NM_012203.1
545	HYAL4	NM_012269.1
546	SPDEF	NM_012391.1
547	SIRT4	NM_012240.1
548	ARF4	NM_001660.2
549	ARF5	NM_001662.2
550	ARF6	NM_001663.2
551	CA3	NM_005181.2
552	GZMA	NM_006144.2
553	CYBB	NM_000397.2
554	POLM	NM_013284.1
555	TBX21	NM_013351.1
556	CTNNA3	NM_013266.1
557	DUSP1	NM_004417.2
558	PSEN2	NM_012486.1
559	VAV1	NM_005428.2
560	FLI1	NM_002017.2
561	VAX2	NM_012476.1
562	FST	NM_006350.2
563	ARSA	NM_000487.3
564	BST2	NM_004335.2
565	ABCD1	NM_000033.2
566	SHBG	NM_001040.2
567	DGAT1	NM_012079.2
568	BNIP1	NM_013979.1
569	FBXW2	NM_012164.2
570	DNAJA2	NM_005880.2
571	PSEN1	NM_007318.1
572	ACAD8	NM_014384.1
573	BMP10	NM_014482.1
574	CELSR1	NM_014246.1
575	CLDN15	NM_014343.1
576	DAPP1	NM_014395.1
577	NT5C	NM_014595.1
578	IMPA2	NM_014214.1
579	SESN1	NM_014454.1
580	PLA2G2E	NM_014589.1
581	SCN8A	NM_014191.1
582	SLC6A11	NM_014229.1
583	SMUG1	NM_014311.1
584	ZBTB32	NM_014383.1
585	VAMP2	NM_014232.1
586	PGM3	NM_015599.1
587	PSMD6	NM_014814.1
588	MDC1	NM_014641.1
589	ARHGEF12	NM_015313.1
590	HDAC9	NM_014707.1
591	TBKBP1	NM_014726.1
592	BNIP3	NM_004052.2
593	ECGF1	NM_001953.2
594	KLRD1	NM_007334.1
595	LAMP1	NM_005561.2
596	NRG2	NM_013983.1
597	PARK2	NM_013987.1
598	TACR1	NM_001058.2
599	TACR3	NM_001059.1
600	ANAPC7	NM_016238.1
601	GDF2	NM_016204.1
602	CCR10	NM_016602.1
603	POLK	NM_016218.1
604	CAPN9	NM_016452.1
605	GTF2IRD1	NM_016328.1
606	GSTK1	NM_015917.1
607	C1QA	NM_015991.1
608	PLLP	NM_015993.1
609	IRAK4	NM_016123.1
610	A4GNT	NM_016161.1
611	C1RL	NM_016546.1
612	BFAR	NM_016561.1
613	DHRS7	NM_016029.1
614	C14orf166	NM_016039.1
615	GPRC5B	NM_016235.1
616	CES4	NM_016280.1
617	GNG13	NM_016541.1
618	PIAS1	NM_016166.1
619	PPME1	NM_016147.1
620	PLA1A	NM_015900.1
621	MBTPS2	NM_015884.1
622	SIRT6	NM_016539.1
623	SIRT7	NM_016538.1
624	TUBG2	NM_016437.1
625	ACHE	NM_015831.1
626	MBD1	NM_015844.1
627	MECP2	NM_004992.2
628	IARS	NM_013417.1
629	FCN1	NM_002003.2
630	HMOX2	NM_002134.2
631	KDELR3	NM_016657.1
632	LDLR	NM_000527.2
633	LIMK1	NM_002314.2
634	ALB	NM_000477.3
635	GALNT7	NM_017423.1
636	GALNT8	NM_017417.1
637	NSDHL	NM_015922.1
638	IMPA1	NM_005536.2
639	POLA	NM_016937.1
640	HES1	NM_005524.2
641	SFRP4	NM_003014.2
642	PER3	NM_016831.1
643	ACO1	NM_002197.1
644	PSCD1	NM_017456.1
645	PSCD4	NM_013385.2
646	WDR79	NM_018081.1
647	PRMT6	NM_018137.1
648	PANK4	NM_018216.1
649	OGDHL	NM_018245.1
650	NEIL3	NM_018248.1
651	OLAH	NM_018324.1
652	NDE1	NM_017668.1
653	OTUB1	NM_017670.1
654	OCIAD1	NM_017830.1
655	NLRP2	NM_017852.1
656	C9orf95	NM_017881.1
657	OXSM	NM_017897.1
658	STX17	NM_017919.1
659	GPRC5D	NM_018654.1
660	HDAC8	NM_018486.1
661	C10orf110	NM_018470.1
662	GPR77	NM_018485.1
663	BAIAP2	NM_017450.1
664	FOLR1	NM_016730.1
665	INHA	NM_002191.2
666	INHBB	NM_002193.1
667	LDHC	NM_002301.2
668	ORM1	NM_000607.1
669	TERF1	NM_017489.1
670	PRMT7	NM_019023.1
671	TREM2	NM_018965.1
672	TUBA8	NM_018943.1
673	DNAJB9	NM_012328.1
674	FGF20	NM_019851.1
675	GADD45A	NM_001924.2
676	GADD45G	NM_006705.2
677	LAMC1	NM_002293.2
678	S100A9	NM_002965.2
679	EGR2	NM_000399.2
680	C1GALT1	NM_020156.1
681	TAF12	NM_005644.2
682	GALNT2	NM_004481.2
683	GALNT3	NM_004482.2
684	AHCY	NM_000687.1
685	PAX5	NM_016734.1
686	CA4	NM_000717.2
687	CA9	NM_001216.1
688	ABCC1	NM_019901.1
689	ABCB6	NM_005689.1
690	ABCB8	NM_007188.2
691	ABCC3	NM_020038.1
692	ABCB10	NM_012089.1
693	ITGB6	NM_000888.3
694	FSCN3	NM_020369.1
695	PLSCR4	NM_020353.1
696	PCNP	NM_020357.1
697	TRPC7	NM_020389.1
698	ACCN3	NM_020321.1
699	NFKBIA	NM_020529.1
700	GDF3	NM_020634.1
701	GJD2	NM_020660.1
702	AICDA	NM_020661.1
703	RDH14	NM_020905.1
704	AMHR2	NM_020547.1
705	FGF6	NM_020996.1
706	MAPRE2	NM_014268.1
707	F3	NM_001993.2
708	F9	NM_000133.2
709	GLB1	NM_000404.1
710	IL9	NM_000590.1
711	IL6	NM_000600.1
712	NCAM1	NM_000615.1
713	NDUFV2	NM_021074.1
714	IFNA4	NM_021068.1
715	SERPINE1	NM_000602.1
716	NOS1	NM_000620.1
717	HTR1F	NM_000866.1
718	LMAN1	NM_005570.2
719	ACVR1	NM_001105.2
720	PLSCR1	NM_021105.1
721	TRIP12	NM_004238.1
722	PMAIP1	NM_021127.1
723	UGT2B4	NM_021139.1
724	IFNA17	NM_021268.1
725	CCNB2	NM_004701.2
726	FABP2	NM_000134.2
727	CAP1	NM_006367.2
728	ABCD3	NM_002858.2
729	ARG1	NM_000045.2
730	ADH6	NM_000672.2
731	PPP3CB	NM_021132.1
732	PELI1	NM_020651.2
733	ACTG1	NM_001614.2
734	BCR	NM_021574.1
735	CDC7	NM_003503.2
736	PTTG1	NM_004219.2
737	IFNA2	NM_000605.2
738	IGF1R	NM_000875.2
739	EIF2AK1	NM_014413.2
740	REN	NM_000537.2
741	IFNA6	NM_021002.1
742	CHRNA10	NM_020402.2
743	IL21	NM_021803.1
744	SIGIRR	NM_021805.1
745	HAO1	NM_017545.2
746	ACE2	NM_021804.1
747	HPX	NM_000613.1
748	SUCLA2	NM_003850.1
749	KDR	NM_002253.1
750	SPCS3	NM_021928.1
751	PLCB3	NM_000932.1
752	ELK1	NM_005229.2
753	ADH1A	NM_000667.2
754	NFYC	NM_014223.2
755	RENBP	NM_002910.4
756	PARP1	NM_001618.2
757	GABBR1	NM_021905.1
758	OXCT2	NM_022120.1
759	RBKS	NM_022128.1
760	NOD2	NM_022162.1
761	GDF10	NM_004962.2
762	GDF11	NM_005811.2
763	GMPPB	NM_021971.1
764	RECK	NM_021111.1
765	POLR1E	NM_022490.1
766	NDST4	NM_022569.1
767	UBE2V2	NM_003350.2
768	CLCA4	NM_012128.2
769	ACTN1	NM_001102.2
770	FBL	NM_001436.2
771	JUP	NM_021991.1
772	UCN	NM_003353.2
773	FAM59A	NM_022751.1
774	FLJ21865	NM_022759.1
775	CAPN2	NM_001748.3
776	XRCC4	NM_022406.1
777	XRCC5	NM_021141.2
778	B3GAT3	NM_012200.2
779	CAPN1	NM_005186.2
780	MAL	NM_002371.2
781	HS2ST1	NM_012262.2
782	ICAM5	NM_003259.2
783	RASA1	NM_022650.1
784	GABRB1	NM_000812.2
785	DEFA1	NM_004084.2
786	ACSL4	NM_022977.1
787	E2F1	NM_005225.1
788	E2F3	NM_001949.2
789	ECHS1	NM_004092.2
790	CTBP2	NM_022802.1
791	AASS	NM_005763.2
792	MMP13	NM_002427.2
793	MMP14	NM_004995.2
794	FGFR3	NM_022965.1
795	AVPR1B	NM_000707.2
796	DEFB4	NM_004942.2
797	GALNT1	NM_020474.2
798	HDAC1	NM_004964.2
799	HDAC3	NM_003883.2
800	HDAC6	NM_006044.2
801	HEXB	NM_000521.2
802	IFNA1	NM_024013.1
803	IFNA13	NM_006900.2
804	DDX50	NM_024045.1
805	ELOVL6	NM_024090.1
806	NR0B2	NM_021969.1
807	RBBP7	NM_002893.2
808	DCTN1	NM_023019.1
809	SMN1	NM_022874.1
810	IBSP	NM_004967.2
811	UCP2	NM_003355.2
812	UCP3	NM_022803.1
813	ENPP1	NM_006208.1
814	CYP1A1	NM_000499.2
815	CYP1B1	NM_000104.2
816	JAK2	NM_004972.2
817	CELSR2	NM_001408.1
818	MYBPC3	NM_000256.2
819	SFTPA2	NM_006926.1
820	HOXD1	NM_024501.1
821	CARS2	NM_024537.1
822	NEIL1	NM_024608.1
823	HDAC11	NM_024827.1
824	NANOG	NM_024865.1
825	TUBA4	NM_025019.1
826	WDR61	NM_025234.1
827	WFS1	NM_006005.2
828	FES	NM_002005.2
829	CACNA1A	NM_000068.2
830	CYP3A7	NM_000765.2
831	APOBEC3G	NM_021822.1
832	ATP13A2	NM_022089.1
833	FDXR	NM_024417.1
834	L1CAM	NM_000425.2
835	RETN	NM_020415.2
836	CYP4A11	NM_000778.2
837	CYP4B1	NM_000779.2
838	CYP4F2	NM_001082.3
839	PHF1	NM_024165.1
840	CCL7	NM_006273.2
841	HRH1	NM_000861.2
842	HRH2	NM_022304.1
843	EGLN1	NM_022051.1
844	PUM2	NM_015317.1
845	DDX4	NM_024415.1
846	HRG	NM_000412.2
847	GLI3	NM_000168.2
848	BHLHB3	NM_030762.1
849	ST6GALNAC5	NM_030965.1
850	ARPC5L	NM_030978.1
851	HSPA2	NM_021979.2
852	PTPRO	NM_030671.1
853	CYP2C18	NM_000772.1
854	CYP2C9	NM_000771.2
855	NDUFA1	NM_004541.2
856	NDUFA5	NM_005000.2
857	TBXAS1	NM_001061.2
858	HYOU1	NM_006389.2
859	MTHFD1	NM_005956.2
860	SIRT1	NM_012238.3
861	SIRT2	NM_030593.1
862	TCF7L1	NM_031283.1
863	CYP7A1	NM_000780.2
864	CYP7B1	NM_004820.2
865	ALPI	NM_001631.2
866	SIRT5	NM_012241.2
867	EPPK1	NM_031308.1
868	CYP3A4	NM_017460.3
869	CYP19A1	NM_000103.2
870	CYP27A1	NM_000784.2
871	CYP51A1	NM_000786.2
872	CYP8B1	NM_004391.1
873	CCR8	NM_005201.2
874	B4GALT1	NM_001497.2
875	B4GALT3	NM_003779.2
876	B4GALT5	NM_004776.2
877	B4GALT6	NM_004775.2
878	FZD8	NM_031866.1
879	SH3KBP1	NM_031892.1
880	AGXT2	NM_031900.1
881	MARS	NM_004990.2
882	HBA2	NM_000517.3
883	XBP1	NM_005080.2
884	ALPPL2	NM_031313.1
885	MTA2	NM_004739.2
886	HMGB2	NM_002129.2
887	ABCG5	NM_022436.2
888	FADS1	NM_013402.3
889	FADS2	NM_004265.2
890	FAM176A	NM_032181.1
891	POLR3GL	NM_032305.1
892	CAPNS2	NM_032330.1
893	CYLD	NM_015247.1
894	HNRPK	NM_031263.1
895	PPP1R12B	NM_032103.1
896	NT5C1A	NM_032526.1
897	RETNLB	NM_032579.1
898	HES7	NM_032580.1
899	CREB3L3	NM_032607.1
900	HRH4	NM_021624.2
901	DDX20	NM_007204.3
902	HBQ1	NM_005331.3
903	RAD18	NM_020165.2
904	BAG4	NM_004874.2
905	BCL2A1	NM_004049.2
906	BCL2L2	NM_004050.2
907	EBI3	NM_005755.2
908	SEC61A2	NM_018144.2
909	BLR1	NM_001716.2
910	CDH1	NM_004360.2
911	CDH2	NM_001792.2
912	CDH5	NM_001795.2
913	MAP2K1	NM_002755.2
914	POLR2A	NM_000937.2
915	POLR2D	NM_004805.2
916	POLR2H	NM_006232.2
917	POLR3K	NM_016310.2
918	RECQL	NM_032941.1
919	RPL13A	NM_012423.2
920	RPS13	NM_001017.2
921	POLR2F	NM_021974.2
922	BAD	NM_032989.1
923	NR1I2	NM_033013.1
924	PLAT	NM_000930.2
925	LAT2	NM_022040.2
926	CASP9	NM_032996.1
927	CXCL11	NM_005409.3
928	RARB	NM_016152.2
929	TRIM28	NM_005762.2
930	DKC1	NM_001363.2
931	ARHGEF2	NM_004723.2
932	ARHGEF4	NM_015320.2
933	FGF1	NM_000800.2
934	LDHAL6B	NM_033195.1
935	WNT9A	NM_003395.1
936	CYP2A7	NM_030589.2
937	CYP3A5	NM_000777.2
938	FGF7	NM_002009.2
939	FGF8	NM_033164.1
940	SUZ12	NM_015355.1
941	COL2A1	NM_001844.3
942	HYAL3	NM_003549.2
943	TRIM14	NM_033221.1
944	LHB	NM_000894.2
945	RPL11	NM_000975.2
946	RPL12	NM_000976.2
947	RPL15	NM_002948.2
948	RPL13	NM_033251.1
949	RPL8	NM_033301.1
950	ADRA1A	NM_033304.1
951	CAV1	NM_001753.3
952	CAV3	NM_033337.1
953	B3GALT1	NM_020981.2
954	B3GALT2	NM_003783.2
955	CCR2	NM_000647.3
956	FGF3	NM_005247.2
957	KCNK1	NM_002245.2
958	NPEPPS	NM_006310.2
959	PIK3C2B	NM_002646.2
960	CDC14B	NM_033332.1
961	SOS1	NM_005633.2
962	ELA2A	NM_033440.1
963	VIPR1	NM_004624.2
964	PRKACG	NM_002732.2
965	PTPN22	NM_012411.2
966	ADRA2A	NM_000681.2
967	ALOX5AP	NM_001629.2
968	INHBC	NM_005538.2
969	RPL10	NM_006013.2
970	RBM8A	NM_005105.2
971	RPL30	NM_000989.2
972	SLPI	NM_003064.2
973	COL4A5	NM_000495.3
974	GCK	NM_000162.2
975	HK1	NM_033500.1
976	CGN	NM_020770.1
977	CDC2	NM_001786.2
978	CASP8AP2	NM_012115.2
979	CCNA1	NM_003914.2
980	FGF13	NM_033642.1
981	SARS	NM_006513.2
982	SKP2	NM_005983.2
983	CDC2L1	NM_033487.1
984	CDC34	NM_004359.1
985	COL4A6	NM_001847.1
986	ACSM1	NM_052956.1
987	CARD11	NM_032415.2
988	CARD14	NM_052819.1
989	CDH15	NM_004933.2
990	ENO1	NM_001428.2
991	ENO2	NM_001975.2
992	CARD6	NM_032587.2
993	CDC27	NM_001256.2
994	ENO3	NM_001976.2
995	RPL4	NM_000968.2
996	FBP1	NM_000507.2
997	UGT2B28	NM_053039.1
998	PFN1	NM_005022.2
999	TLN1	NM_006289.2
1000	B3GAT1	NM_054025.1
1001	CPB2	NM_001872.2
1002	CYP26A1	NM_057157.1
1003	CYP3A43	NM_057095.1
1004	WNT10B	NM_003394.2
1005	WNT1	NM_005430.2
1006	CDK2	NM_001798.2
1007	CDK4	NM_000075.2
1008	CCNA2	NM_001237.2
1009	CCND2	NM_001759.2
1010	CCND3	NM_001760.2
1011	CDK7	NM_001799.2
1012	WNT11	NM_004626.2
1013	WNT9B	NM_003396.1
1014	WNT3A	NM_033131.2
1015	CDK9	NM_001261.2
1016	COX5A	NM_004255.2
1017	COX5B	NM_001862.2
1018	FEZ1	NM_022549.2
1019	MYLK2	NM_033118.2
1020	ADORA2A	NM_000675.3
1021	FKBP1A	NM_000801.2
1022	FKBP5	NM_004117.2
1023	RPS6	NM_001010.2
1024	PNPLA3	NM_025225.2
1025	CCNE1	NM_057182.1
1026	CCNE2	NM_057735.1
1027	BDKRB2	NM_000623.2
1028	RAD51C	NM_058216.1
1029	WNT5B	NM_030775.2
1030	WNT7B	NM_058238.1
1031	COL7A1	NM_000094.2
1032	TM2D1	NM_032027.2
1033	CCNH	NM_001239.2
1034	CCNI	NM_006835.2
1035	VNN2	NM_004665.2
1036	COX10	NM_001303.2
1037	TUBA4A	NM_006000.1
1038	TUBA3C	NM_006001.1
1039	GBA3	NM_020973.2
1040	CCNT2	NM_001241.2
1041	ATP8A1	NM_006095.1
1042	CDKN1A	NM_078467.1
1043	CDKN1B	NM_004064.2
1044	TNFRSF13C	NM_052945.2
1045	CDKN3	NM_005192.2
1046	DRD2	NM_016574.2
1047	MYL1	NM_079422.1
1048	MC3R	NM_019888.2
1049	TUBA1A	NM_006009.2
1050	COX6C	NM_004374.2
1051	ACY3	NM_080658.1
1052	UBE2F	NM_080678.1
1053	TBX1	NM_080646.1
1054	MAG	NM_080600.1
1055	APPBP2	NM_006380.2
1056	PTGS1	NM_000962.2
1057	PTPN1	NM_002827.2
1058	PTPN2	NM_002828.2
1059	GAB2	NM_080491.1
1060	MAGEH1	NM_014061.3
1061	NEU4	NM_080741.1
1062	HARS2	NM_012208.2
1063	HARS	NM_002109.3
1064	GPI	NM_000175.2
1065	VCAM1	NM_080682.1
1066	FOXN1	NM_003593.2
1067	COL11A2	NM_080681.1
1068	APEX1	NM_080649.1
1069	APEX2	NM_014481.2
1070	ACPT	NM_033068.2
1071	APCS	NM_001639.2
1072	EHMT2	NM_006709.2
1073	PTPN12	NM_002835.2
1074	PTPN7	NM_080588.1
1075	IL27RA	NM_004843.2
1076	SORL1	NM_003105.3
1077	VPREB1	NM_007128.2
1078	WIF1	NM_007191.2
1079	DBN1	NM_004395.2
1080	PTPRA	NM_002836.2
1081	MX1	NM_002462.2
1082	WISP1	NM_003882.2
1083	WISP2	NM_003881.2
1084	CYP2J2	NM_000775.2
1085	PTPRB	NM_002837.2
1086	RSL24D1	NM_016304.2
1087	ACOT12	NM_130767.1
1088	HLA-DMB	NM_002118.3
1089	SKIP	NM_130766.1
1090	TSG101	NM_006292.2
1091	HLA-DMA	NM_006120.2
1092	SNAP23	NM_003825.2
1093	SNAP25	NM_130811.1
1094	SNAP29	NM_004782.2
1095	SNAI1	NM_005985.2
1096	COL21A1	NM_030820.2
1097	MEN1	NM_130802.1
1098	MADD	NM_130473.1
1099	PTPRF	NM_130440.1
1100	PTPRJ	NM_002843.2
1101	PTPRN	NM_002846.2
1102	SNW1	NM_012245.2
1103	XK	NM_021083.2
1104	ESRRA	NM_004451.3
1105	GPT2	NM_133443.1
1106	CUL2	NM_003591.2
1107	BMP4	NM_001202.2
1108	FAF1	NM_007051.2
1109	BRD4	NM_058243.1
1110	TLR3	NM_003265.2
1111	OSBPL1A	NM_018030.3
1112	UNG	NM_080911.1
1113	BAP1	NM_004656.2
1114	UBE3A	NM_130839.1
1115	ASNS	NM_133436.1
1116	WEE1	NM_003390.2
1117	FEN1	NM_004111.4
1118	CYP2A13	NM_000766.3
1119	CYP2F1	NM_000774.3
1120	TANK	NM_133484.1
1121	HSD17B6	NM_003725.2
1122	TBK1	NM_013254.2
1123	T	NM_003181.2
1124	ITGB1	NM_002211.2
1125	HIST3H3	NM_003493.2
1126	FH	NM_000143.2
1127	ROR2	NM_004560.2
1128	DYSF	NM_003494.2
1129	CAB39	NM_016289.2
1130	CST3	NM_000099.2
1131	TBL1X	NM_005647.2
1132	GRAP2	NM_004810.2
1133	TOP1	NM_003286.2
1134	TOP2A	NM_001067.2
1135	TOP2B	NM_001068.2
1136	MVP	NM_017458.2
1137	AP2A1	NM_014203.2
1138	ATP6V1A	NM_001690.2
1139	ATP6V1D	NM_015994.2
1140	HPCAL1	NM_134421.1
1141	IGF1	NM_000618.2
1142	CHRNA3	NM_000743.2
1143	ID4	NM_001546.2
1144	SLC6A12	NM_003044.2
1145	PDLIM4	NM_003687.2
1146	EZH1	NM_001991.2
1147	GLP1R	NM_002062.2
1148	MEF2C	NM_002397.2
1149	ARHGAP1	NM_004308.2
1150	CRY1	NM_004075.2
1151	PFKFB4	NM_004567.2
1152	RAB4A	NM_004578.2
1153	PRKRIR	NM_004705.2
1154	CHST3	NM_004273.2
1155	PIK3CD	NM_005026.2
1156	GTF2H1	NM_005316.2
1157	TLX1	NM_005521.2
1158	THY1	NM_006288.2
1159	HPSE	NM_006665.2
1160	AK3	NM_016282.2
1161	LEF1	NM_016269.2
1162	PHF21A	NM_016621.2
1163	SUFU	NM_016169.2
1164	IFT57	NM_018010.2
1165	HSD3B7	NM_025193.2
1166	SEL1L	NM_005065.3
1167	IL17D	NM_138284.1
1168	NOV	NM_002514.2
1169	PRPS1	NM_002764.2
1170	BECN1	NM_003766.2
1171	RAB3B	NM_002867.2
1172	MINPP1	NM_004897.2
1173	HLX	NM_021958.2
1174	DPYSL5	NM_020134.2
1175	CDT1	NM_030928.2
1176	GNPDA2	NM_138335.1
1177	DHRS1	NM_138452.1
1178	SYN3	NM_133633.1
1179	PRODH	NM_016335.2
1180	RAD9A	NM_004584.2
1181	RAD51L3	NM_002878.2
1182	RAD50	NM_133482.1
1183	RAD51	NM_002875.2
1184	RAD54L	NM_003579.2
1185	RAD23A	NM_005053.2
1186	TCIRG1	NM_006019.2
1187	RFXANK	NM_003721.2
1188	RFXAP	NM_000538.2
1189	FIGF	NM_004469.2
1190	FRAP1	NM_004958.2
1191	VEGFC	NM_005429.2
1192	TEAD2	NM_003598.1
1193	PLD2	NM_002663.2
1194	SH3GL3	NM_003027.2
1195	RPA1	NM_002945.2
1196	TRAF3IP1	NM_015650.2
1197	CD274	NM_014143.2
1198	G0S2	NM_015714.2
1199	RDH11	NM_016026.2
1200	ALG13	NM_018466.2
1201	NMNAT1	NM_022787.2
1202	PPP6C	NM_002721.3
1203	POLA2	NM_002689.2
1204	GYG1	NM_004130.2
1205	CITED1	NM_004143.2
1206	ANP32A	NM_006305.2
1207	PPP5C	NM_006247.2
1208	NXT1	NM_013248.2
1209	TP53INP1	NM_033285.2
1210	RAD54B	NM_012415.2
1211	RAD52	NM_134423.1
1212	GRIN3A	NM_133445.1
1213	TLR6	NM_006068.2
1214	HHIP	NM_022475.1
1215	HSD17B8	NM_014234.3
1216	PLA2G2A	NM_000300.2
1217	PAFAH1B3	NM_002573.2
1218	SRP54	NM_003136.2
1219	NDUFV1	NM_007103.2
1220	NFE2L2	NM_006164.2
1221	HSP90AB1	NM_007355.2
1222	CBLC	NM_012116.2
1223	NT5C2	NM_012229.2
1224	ECSIT	NM_016581.2
1225	NOX4	NM_016931.2
1226	ETV3	NM_005240.1
1227	TSNAX	NM_005999.2
1228	GCG	NM_002054.2
1229	TLR8	NM_016610.2
1230	TLR9	NM_017442.2
1231	FURIN	NM_002569.2
1232	AKAP7	NM_138633.1
1233	ATRX	NM_138271.1
1234	GAMT	NM_138924.1
1235	GLS2	NM_013267.2
1236	PCSK1	NM_000439.3
1237	PCSK2	NM_002594.2
1238	PPT2	NM_005155.5
1239	PIP5K2B	NM_138687.1
1240	GGA3	NM_138619.1
1241	BCL11A	NM_022893.2
1242	BCL2L10	NM_020396.2
1243	BCL2L1	NM_138578.1
1244	BCL3	NM_005178.2
1245	H2AFY	NM_004893.2
1246	GNB1	NM_002074.2
1247	ATP6V1G2	NM_130463.2
1248	ATP6V1G3	NM_133262.2
1249	ATP6V1F	NM_004231.2
1250	CTTN	NM_138565.1
1251	CLC	NM_001828.4
1252	AASDHPPT	NM_015423.2
1253	TAF1	NM_138923.1
1254	CALM2	NM_001743.3
1255	CYP2A6	NM_000762.4
1256	CYP2B6	NM_000767.4
1257	CSNK1D	NM_001893.3
1258	CBX3	NM_007276.3
1259	BDKRB1	NM_000710.2
1260	BHMT2	NM_017614.3
1261	C2	NM_000063.3
1262	GH1	NM_022562.2
1263	YAP1	NM_006106.2
1264	MAPK8	NM_002750.2
1265	MAPK7	NM_002749.2
1266	MAPK10	NM_138982.1
1267	MAPK14	NM_139012.1
1268	MAPK8IP1	NM_005456.2
1269	MAPK13	NM_002754.3
1270	ALKBH3	NM_139178.1
1271	BCL6	NM_001706.2
1272	BCL2L14	NM_138723.1
1273	BACE2	NM_138992.1
1274	REG3A	NM_138937.1
1275	ADCY6	NM_020983.2
1276	A1BG	NM_130786.2
1277	DDX41	NM_016222.2
1278	SHH	NM_000193.2
1279	SMARCA4	NM_003072.2
1280	DAAM1	NM_014992.1
1281	GNB3	NM_002075.2
1282	RRM1	NM_001033.2
1283	TAF10	NM_006284.2
1284	PIK3CG	NM_002649.2
1285	MAPK9	NM_002752.3
1286	CD9	NM_001769.2
1287	MAPKAPK5	NM_139078.1
1288	SMARCC1	NM_003074.2
1289	SMARCC2	NM_003075.2
1290	SMS	NM_004595.2
1291	MASP2	NM_006610.2
1292	ARAP2	NM_015230.2
1293	TSPAN7	NM_004615.2
1294	ACSS2	NM_139274.1
1295	C3AR1	NM_004054.2
1296	SLC1A4	NM_003038.2
1297	PLA2G2D	NM_012400.2
1298	CPSF3	NM_016207.2
1299	TRPM4	NM_017636.2
1300	TRPV6	NM_018646.2
1301	STRA6	NM_022369.2
1302	SNIP1	NM_024700.2
1303	GPR81	NM_032554.2
1304	CSNK1G2	NM_001319.5
1305	NEURL	NM_004210.3
1306	ASIP	NM_001672.2
1307	ACADM	NM_000016.2
1308	KLK7	NM_005046.2
1309	LIPE	NM_005357.2
1310	ANGPT1	NM_001146.3
1311	AMY2A	NM_000699.2
1312	EDN1	NM_001955.2
1313	SH3GLB1	NM_016009.2
1314	ACP6	NM_016361.2
1315	AGK	NM_018238.2
1316	LXN	NM_020169.2
1317	CSDA	NM_003651.3
1318	TNFRSF10A	NM_003844.2
1319	NR2E1	NM_003269.2
1320	VCAN	NM_004385.2
1321	CHRNA6	NM_004198.2
1322	HSPA5	NM_005347.2
1323	RBL2	NM_005611.2
1324	SERPINA4	NM_006215.2
1325	PDE6C	NM_006204.2
1326	TUBB4	NM_006087.2
1327	CPS1	NM_001875.2
1328	GSK3B	NM_002093.2
1329	GLS	NM_014905.2
1330	EHD2	NM_014601.2
1331	AMDHD2	NM_015944.2
1332	ADIPOR1	NM_015999.2
1333	CD48	NM_001778.2
1334	SLC6A13	NM_016615.2
1335	TOLLIP	NM_019009.2
1336	PGM1	NM_002633.2
1337	DLGAP5	NM_014750.3
1338	CFLAR	NM_003879.3
1339	PIGV	NM_017837.2
1340	CAND1	NM_018448.2
1341	PARD3	NM_019619.2
1342	PGLYRP2	NM_052890.2
1343	IDI2	NM_033261.2
1344	CADM3	NM_021189.2
1345	SEMA4A	NM_022367.2
1346	TNKS2	NM_025235.2
1347	SLC25A1	NM_005984.1
1348	PROM2	NM_144707.1
1349	OCRL	NM_001587.3
1350	OGG1	NM_002542.4
1351	CES7	NM_145024.1
1352	NEIL2	NM_145043.1
1353	PELI3	NM_145065.1
1354	YWHAG	NM_012479.2
1355	YWHAQ	NM_006826.2
1356	YY1	NM_003403.3
1357	F11R	NM_016946.3
1358	AKAP11	NM_016248.2
1359	AKAP12	NM_005100.2
1360	AKAP10	NM_007202.2
1361	AKAP1	NM_139275.1
1362	AKAP4	NM_139289.1
1363	AKAP3	NM_006422.2
1364	AKAP5	NM_004857.2
1365	AKAP6	NM_004274.3
1366	AKAP8	NM_005858.2
1367	CAMK1	NM_003656.3
1368	CKM	NM_001824.2
1369	CLDN14	NM_144492.1
1370	CLDN16	NM_006580.2
1371	CLDN1	NM_021101.3
1372	STAT1	NM_007315.2
1373	SOCS2	NM_003877.3
1374	DPF2	NM_006268.3
1375	RXRA	NM_002957.3
1376	DUSP10	NM_007207.3
1377	DUSP4	NM_057158.2
1378	ACCN2	NM_020039.2
1379	TEP1	NM_007110.3
1380	ABCA1	NM_005502.2
1381	ABCB11	NM_003742.2
1382	ABCD2	NM_005164.2
1383	BIN1	NM_139343.1
1384	AMPH	NM_001635.2
1385	BIK	NM_001197.3
1386	WNT3	NM_030753.3
1387	TF	NM_001063.2
1388	TNFSF11	NM_033012.2
1389	PAK6	NM_020168.3
1390	MAP3K5	NM_005923.3
1391	MFNG	NM_002405.2
1392	HIP2	NM_005339.3
1393	DHRSX	NM_145177.1
1394	VIL2	NM_003379.3
1395	DEGS1	NM_003676.2
1396	CISH	NM_145071.1
1397	FGF12	NM_021032.2
1398	ALDH1L1	NM_012190.2
1399	GCA	NM_012198.2
1400	MAP2K2	NM_030662.2
1401	NOX1	NM_007052.3
1402	SIM1	NM_005068.2
1403	S100A8	NM_002964.3
1404	ITK	NM_005546.3
1405	UCP1	NM_021833.3
1406	STAT4	NM_003151.2
1407	CRAT	NM_004003.2
1408	STAT5A	NM_003152.2
1409	ACVR1C	NM_145259.1
1410	B3GNT7	NM_145236.1
1411	SLC30A6	NM_017964.2
1412	SHISA5	NM_016479.3
1413	MAX	NM_145113.1
1414	JAG2	NM_145159.1
1415	JPH3	NM_020655.2
1416	JAM2	NM_021219.2
1417	NEU3	NM_006656.4
1418	LIPT1	NM_015929.2
1419	MAP2K5	NM_002757.2
1420	MAP3K10	NM_002446.2
1421	MAP3K12	NM_006301.2
1422	MAP3K7IP2	NM_145342.1
1423	MAP3K7	NM_145333.1
1424	CMA1	NM_001836.2
1425	OSBPL3	NM_145322.1
1426	PDCD2	NM_002598.2
1427	MDH1	NM_005917.2
1428	MDH2	NM_005918.2
1429	YWHAZ	NM_003406.2
1430	ISYNA1	NM_016368.3
1431	CMAS	NM_018686.3
1432	CABIN1	NM_012295.2
1433	GNAT1	NM_144499.1
1434	ARHGEF7	NM_003899.2
1435	COL13A1	NM_080805.2
1436	TRAF3	NM_003300.2
1437	TRAF6	NM_004620.2
1438	DGKB	NM_004080.1
1439	KLK1	NM_002257.2
1440	AMOTL1	NM_130847.1
1441	LPIN1	NM_145693.1
1442	LPIN2	NM_014646.2
1443	APBA1	NM_001163.2
1444	APBA2	NM_005503.2
1445	APBB1	NM_145689.1
1446	MAP3K8	NM_005204.2
1447	MAP4K2	NM_004579.2
1448	OSBPL5	NM_145638.1
1449	PYCARD	NM_013258.3
1450	CDS1	NM_001263.2
1451	CDS2	NM_003818.2
1452	LTC4S	NM_000897.2
1453	MGST1	NM_145792.1
1454	APOL2	NM_030882.2
1455	TOB1	NM_005749.2
1456	TXNRD2	NM_145748.1
1457	AREG	NM_001657.2
1458	FZD10	NM_007197.2
1459	FZD3	NM_017412.2
1460	GCAT	NM_014291.2
1461	PES1	NM_014303.2
1462	RBX1	NM_014248.2
1463	DOT1L	NM_032482.1
1464	PGK1	NM_000291.2
1465	KCNJ2	NM_000891.2
1466	CD209	NM_021155.2
1467	SRXN1	NM_080725.1
1468	GALT	NM_000155.2
1469	CCL19	NM_006274.2
1470	GSTA2	NM_000846.3
1471	GSTZ1	NM_001513.2
1472	AIFM1	NM_145813.1
1473	HMGA1	NM_145904.1
1474	BBS2	NM_031885.2
1475	P11	NM_006025.2
1476	SPRY2	NM_005842.2
1477	CNTFR	NM_147164.1
1478	IL11RA	NM_004512.3
1479	SIGMAR1	NM_147157.1
1480	CREB1	NM_134442.2
1481	FADD	NM_003824.2
1482	CLDN19	NM_148960.1
1483	AKAP9	NM_147166.1
1484	CCL11	NM_002986.2
1485	ATF2	NM_001880.2
1486	TRAF3IP2	NM_147200.1
1487	PIGQ	NM_004204.2
1488	NCOR1	NM_006311.2
1489	PSMB1	NM_002793.2
1490	PSMB2	NM_002794.3
1491	PSMB3	NM_002795.2
1492	PSMB4	NM_002796.2
1493	PSMB5	NM_002797.2
1494	EOMES	NM_005442.2
1495	UBB	NM_018955.2
1496	PEMT	NM_148173.1
1497	WBSCR17	NM_022479.1
1498	CCL13	NM_005408.2
1499	CCL16	NM_004590.2
1500	CCL17	NM_002987.2
1501	CCL22	NM_002990.3
1502	CCL5	NM_002985.2
1503	TNFRSF11A	NM_003839.2
1504	TNFRSF10B	NM_003842.3
1505	CCL18	NM_002988.2
1506	FZD4	NM_012193.2
1507	SHMT1	NM_004169.3
1508	TIRAP	NM_052887.2
1509	C19orf40	NM_152266.1
1510	CPT1C	NM_152359.1
1511	PACRG	NM_152410.1
1512	AMDHD1	NM_152435.1
1513	RDH12	NM_152443.1
1514	EME1	NM_152463.1
1515	ATP6V0D2	NM_152565.1
1516	SPRED1	NM_152594.1
1517	CNPY4	NM_152755.1
1518	APOBEC3B	NM_004900.3
1519	FBP2	NM_003837.2
1520	APOBEC3A	NM_145699.2
1521	APOBEC3C	NM_014508.2
1522	ADORA2B	NM_000676.2
1523	ALDH3A1	NM_000691.3
1524	ARPC1A	NM_006409.2
1525	ARPC1B	NM_005720.2
1526	GSTM1	NM_000561.2
1527	GSTM2	NM_000848.2
1528	GSTM4	NM_000850.3
1529	GSTM5	NM_000851.2
1530	GSTA4	NM_001512.2
1531	CHST13	NM_152889.1
1532	LRWD1	NM_152892.1
1533	PSMB10	NM_002801.2
1534	PSMB6	NM_002798.1
1535	PSMB7	NM_002799.2
1536	PSMA1	NM_002786.2
1537	PSMA3	NM_152132.1
1538	PSMA4	NM_002789.3
1539	PSMA5	NM_002790.2
1540	PSMA6	NM_002791.1
1541	PSMA7	NM_152255.1
1542	CTSD	NM_001909.3
1543	CTSE	NM_001910.2
1544	CTSG	NM_001911.2
1545	CTSK	NM_000396.2
1546	CTSL2	NM_001333.2
1547	CTSS	NM_004079.3
1548	KCNJ4	NM_152868.1
1549	MAFF	NM_012323.2
1550	SNX2	NM_003100.2
1551	SNX4	NM_003794.2
1552	ZMAT3	NM_152240.1
1553	WBSCR22	NM_017528.2
1554	TNFRSF17	NM_001192.2
1555	IL2RB	NM_000878.2
1556	TNFRSF18	NM_148902.1
1557	TNFRSF13B	NM_012452.2
1558	ARPC2	NM_005731.2
1559	ARPC5	NM_005717.2
1560	ACE	NM_152831.1
1561	DMC1	NM_007068.2
1562	COPS3	NM_003653.2
1563	CHST7	NM_019886.2
1564	CPT1B	NM_152247.1
1565	CHKB	NM_152253.1
1566	ASRGL1	NM_025080.2
1567	SPRY4	NM_030964.2
1568	SRPR	NM_003139.2
1569	ST6GALNAC3	NM_152996.1
1570	TNFRSF1B	NM_001066.2
1571	TNFRSF4	NM_003327.2
1572	TNFRSF1A	NM_001065.2
1573	DHH	NM_021044.2
1574	PIGO	NM_032634.2
1575	PIGS	NM_033198.2
1576	SIN3A	NM_015477.1
1577	ARPC3	NM_005719.2
1578	STAT6	NM_003153.3
1579	EMR2	NM_152916.1
1580	ANP32E	NM_030920.2
1581	UBE1	NM_153280.1
1582	FYN	NM_153047.1
1583	HOXD11	NM_021192.2
1584	EZH2	NM_152998.1
1585	PANK1	NM_148977.1
1586	SAP18	NM_005870.3
1587	SPAM1	NM_003117.3
1588	FAS	NM_152872.1
1589	TNFRSF9	NM_001561.4
1590	TNFSF10	NM_003810.2
1591	TNFSF13B	NM_006573.3
1592	TNFSF4	NM_003326.2
1593	PIGX	NM_017861.1
1594	PGA5	NM_014224.1
1595	PIK3R4	NM_014602.1
1596	PLA2G4A	NM_024420.1
1597	KREMEN1	NM_032045.3
1598	UXT	NM_004182.2
1599	EED	NM_003797.2
1600	NOS2A	NM_153292.1
1601	NOTCH2	NM_024408.2
1602	TNFSF8	NM_001244.2
1603	TNFSF9	NM_003811.2
1604	HSPA8	NM_153201.1
1605	PITX2	NM_153426.1
1606	DNAJC3	NM_006260.2
1607	ONECUT1	NM_004498.1
1608	RPE	NM_006916.1
1609	TFEB	NM_007162.1
1610	DOCK9	NM_015296.1
1611	IRF2BP1	NM_015649.1
1612	IL17RD	NM_017563.1
1613	DTX2	NM_020892.1
1614	GSTA5	NM_153699.1
1615	PELP1	NM_014389.1
1616	PDE7A	NM_002604.1
1617	GFAP	NM_002055.2
1618	GSTA3	NM_000847.3
1619	NUP153	NM_005124.2
1620	PSMC1	NM_002802.2
1621	PSMC2	NM_002803.2
1622	PSMC6	NM_002806.2
1623	PMP22	NM_153321.1
1624	PANK2	NM_024960.3
1625	PANK3	NM_024594.2
1626	PIGC	NM_153747.1
1627	IL17RC	NM_032732.2
1628	IL17RE	NM_153481.1
1629	IL23R	NM_144701.2
1630	IL10RA	NM_001558.2
1631	IL10RB	NM_000628.3
1632	IL10	NM_000572.2
1633	IL11	NM_000641.2
1634	IL12A	NM_000882.2
1635	IL1RAP	NM_002182.2
1636	FCGR1A	NM_000566.2
1637	PDE1B	NM_000924.2
1638	CDX2	NM_001265.2
1639	DNAJB4	NM_007034.3
1640	CD5	NM_014207.2
1641	PIWIL2	NM_018068.2
1642	SH3GLB2	NM_020145.2
1643	DCLRE1B	NM_022836.2
1644	NR5A1	NM_004959.3
1645	BBC3	NM_014417.2
1646	HYI	NM_031207.2
1647	PACAP	NM_016459.2
1648	HGS	NM_004712.3
1649	IL12B	NM_002187.2
1650	IL12RB1	NM_153701.1
1651	IL12RB2	NM_001559.2
1652	NUP214	NM_005085.2
1653	SLC22A6	NM_153276.1
1654	SLC22A12	NM_153378.1
1655	FOXA1	NM_004496.2
1656	FOXA2	NM_021784.3
1657	FOXA3	NM_004497.2
1658	MAN1A1	NM_005907.2
1659	MAP2K4	NM_003010.2
1660	HOXC13	NM_017410.2
1661	HYAL1	NM_007312.3
1662	AKR1A1	NM_153326.1
1663	AKR1B10	NM_020299.3
1664	AKR1B1	NM_001628.2
1665	AKR1C3	NM_003739.4
1666	AKR1C4	NM_001818.2
1667	ADCY4	NM_139247.2
1668	DPM2	NM_003863.2
1669	SRP68	NM_014230.2
1670	IRF6	NM_006147.2
1671	SIPA1	NM_153253.28
1672	RASGRP3	NM_170672.1
1673	HLA-DQB1	NM_002123.2
1674	HLA-G	NM_002127.3
1675	HLA-DPA1	NM_033554.2
1676	HLA-DPB1	NM_002121.4
1677	KPNA6	NM_012316.3
1678	KPNB1	NM_002265.4
1679	PYCR1	NM_006907.2
1680	RASGRF1	NM_002891.3
1681	HOXB6	NM_156036.1
1682	KCNJ3	NM_002239.2
1683	KCNJ5	NM_000890.3
1684	BMP5	NM_021073.2
1685	DMGDH	NM_013391.2
1686	PIAS4	NM_015897.2
1687	KCNJ9	NM_004983.2
1688	DAZL	NM_001351.2
1689	MSI1	NM_002442.2
1690	SGK	NM_005627.2
1691	EEF1A2	NM_001958.2
1692	EEF1D	NM_032378.2
1693	COQ7	NM_016138.3
1694	CLOCK	NM_004898.2
1695	DGKD	NM_152879.2
1696	PSMD1	NM_002807.2
1697	PSMD2	NM_002808.3
1698	PSMD3	NM_002809.2
1699	KCNMB1	NM_004137.2
1700	KCNN4	NM_002250.2
1701	PPP1R10	NM_002714.2
1702	ACOT11	NM_015547.2
1703	SKP1A	NM_006930.2
1704	ALDH5A1	NM_001080.3
1705	ALDH1A1	NM_000689.3
1706	ALDH1A2	NM_170696.1
1707	ALDH1B1	NM_000692.3
1708	ALDH2	NM_000690.2
1709	ALDH4A1	NM_003748.2
1710	ALDH6A1	NM_005589.2
1711	MKKS	NM_170784.1
1712	KCNA4	NM_002233.2
1713	KCNA5	NM_002234.2
1714	KCNA7	NM_031886.2
1715	KCNMB3	NM_171830.1
1716	TNF	NM_000594.2
1717	CAMK2A	NM_171825.1
1718	BBS4	NM_033028.2
1719	CNTF	NM_000614.2
1720	TNFSF14	NM_172014.1
1721	SNAP47	NM_053052.2
1722	DGAT2	NM_032564.2
1723	CAMK2B	NM_172078.1
1724	TNFAIP1	NM_021137.3
1725	TNFAIP3	NM_006290.2
1726	TNFAIP6	NM_007115.2
1727	TNFSF13	NM_172088.1
1728	KCNQ2	NM_004518.2
1729	KCNH2	NM_000238.2
1730	KCNMB4	NM_014505.4
1731	KCNMA1	NM_002247.2
1732	CAMK2D	NM_001221.2
1733	CAMK2G	NM_172172.1
1734	AGER	NM_001136.3
1735	AGPAT1	NM_032741.3
1736	GTF2A1L	NM_006872.2
1737	CSNK2B	NM_001320.5
1738	HSPA1A	NM_005345.4
1739	HSPA1B	NM_005346.3
1740	IL13RA1	NM_001560.2
1741	IL13RA2	NM_000640.2
1742	IL13	NM_002188.2
1743	IL15RA	NM_002189.2
1744	IL15	NM_172174.1
1745	NFKBIL1	NM_005007.2
1746	STON1	NM_006873.2
1747	ABCA5	NM_018672.2
1748	CSF1R	NM_005211.2
1749	CSF1	NM_000757.3
1750	GABARAPL2	NM_007285.6
1751	CPO	NM_173077.1
1752	LEFTY2	NM_003240.2
1753	POFUT1	NM_015352.1
1754	TAPBP	NM_172209.1
1755	TXN2	NM_012473.3
1756	OTX2	NM_172337.1
1757	RELN	NM_005045.2
1758	RXRB	NM_021976.3
1759	LEFTY1	NM_020997.2
1760	LMNB1	NM_005573.2
1761	LMNB2	NM_032737.2
1762	ABCA6	NM_080284.2
1763	ALMS1	NM_015120.2
1764	KCNB1	NM_004975.2
1765	KCNE2	NM_172201.1
1766	CAMKK2	NM_153500.1
1767	CSF2	NM_000758.2
1768	CSF2RA	NM_172249.1
1769	CSF3R	NM_172313.1
1770	CSF3	NM_000759.2
1771	IL17RB	NM_172234.1
1772	IL17C	NM_013278.3
1773	IL25	NM_022789.2
1774	IL17A	NM_002190.2
1775	IL18R1	NM_003855.2
1776	IL4	NM_172348.1
1777	NSD1	NM_022455.3
1778	ITCH	NM_031483.3
1779	SREBF2	NM_004599.2
1780	CAMK4	NM_001744.3
1781	LOC284064	XM_210334.1
1782	SPRY3	NM_005840.1
1783	CHDH	NM_018397.1
1784	NFATC1	NM_006162.3
1785	IL18	NM_001562.2
1786	CD46	NM_172358.1
1787	VAMP7	NM_005638.3
1788	NPY2R	NM_000910.2
1789	NSMCE2	NM_173685.1
1790	UNC5CL	NM_173561.1
1791	FXYD2	NM_021603.2
1792	MYH6	NM_002471.1
1793	CAPN3	NM_173087.1
1794	CAST	NM_173062.1
1795	ST6GAL1	NM_003032.2
1796	ST3GAL1	NM_003033.2
1797	SLC9A1	NM_003047.2
1798	TCF3	NM_003200.1
1799	RAC2	NM_002872.3
1800	NFAT5	NM_138713.2
1801	ATP2A2	NM_170665.2
1802	NFATC3	NM_173165.1
1803	MALT1	NM_006785.2
1804	IFIH1	NM_022168.2
1805	PTK2B	NM_173176.1
1806	PTK2	NM_153831.2
1807	PTK6	NM_005975.2
1808	KCNH7	NM_173162.1
1809	IL1B	NM_000576.2
1810	IL1RN	NM_173842.1
1811	IL1RL1	NM_003856.2
1812	IL1A	NM_000575.3
1813	IL1R1	NM_000877.2
1814	IL1R2	NM_173343.1
1815	NR4A1	NM_173157.1
1816	NR4A2	NM_006186.2
1817	NR4A3	NM_173200.1
1818	EFNA2	NM_001405.2
1819	HELLS	NM_018063.3
1820	AK5	NM_174858.1
1821	IL28B	NM_172139.2
1822	IL23A	NM_016584.2
1823	PSENEN	NM_172341.1
1824	TAAR6	NM_175067.1
1825	IDH3B	NM_174856.1
1826	IDH1	NM_005896.2
1827	IDH2	NM_002168.2
1828	IDH3A	NM_005530.2
1829	IDH3G	NM_174869.1
1830	TGIF1	NM_003244.2
1831	HBB	NM_000518.4
1832	KCNQ5	NM_019842.2
1833	ST3GAL3	NM_174970.1
1834	ST8SIA1	NM_003034.2
1835	ATP2A3	NM_174955.1
1836	CNTN1	NM_001843.2
1837	GTF2H3	NM_001516.3
1838	ARFGAP1	NM_018209.2
1839	ARFGAP3	NM_014570.3
1840	GART	NM_000819.3
1841	IL28RA	NM_170743.2
1842	IL3	NM_000588.3
1843	SSRP1	NM_003146.2
1844	IL3RA	NM_002183.2
1845	ACSS1	NM_032501.2
1846	TPO	NM_175720.1
1847	PRDX6	NM_004905.2
1848	IL5RA	NM_000564.2
1849	IL5	NM_000879.2
1850	PPARBP	NM_004774.2
1851	DNMT3B	NM_006892.3
1852	DNMT3A	NM_175630.1
1853	CTPS2	NM_019857.3
1854	MLH1	NM_000249.2
1855	GRIK3	NM_000831.2
1856	IL6ST	NM_002184.2
1857	IL7R	NM_002185.2
1858	IL7	NM_000880.2
1859	IL8	NM_000584.2
1860	SULT1C4	NM_006588.2
1861	BTG2	NM_006763.2
1862	BTG3	NM_006806.3
1863	PSMD11	NM_002815.2
1864	PSMD13	NM_175932.1
1865	P2RY1	NM_002563.2
1866	P2RY2	NM_176072.1
1867	DUOX1	NM_017434.3
1868	DNMT3L	NM_175867.1
1869	CDK5RAP1	NM_016408.2
1870	CEBPA	NM_004364.2
1871	CEBPB	NM_005194.2
1872	C1QBP	NM_001212.3
1873	GAP43	NM_002045.2
1874	SULT4A1	NM_176874.1
1875	BBS1	NM_024649.4
1876	CSE1L	NM_001316.2
1877	CD86	NM_175862.2
1878	GRIK4	NM_014619.2
1879	CYSLTR1	NM_006639.2
1880	CYSLTR2	NM_020377.2
1881	P2RY12	NM_022788.3
1882	P2RY6	NM_004154.3
1883	ALK	NM_004304.3
1884	FTMT	NM_177478.1
1885	CXCR1	NM_000634.2
1886	IL8RB	NM_001557.2
1887	IL9R	NM_176786.1
1888	ILVBL	NM_006844.3
1889	GPLD1	NM_001503.2
1890	PPAP2A	NM_176895.1
1891	PPAP2B	NM_177414.1
1892	PPAP2C	NM_177543.1
1893	PPARD	NM_006238.2
1894	SNRPD2	NM_177542.1
1895	MEST	NM_177525.1
1896	DICER1	NM_177438.1
1897	SULT1A1	NM_177536.1
1898	SULT2A1	NM_003167.2
1899	SNRPN	NM_022806.2
1900	GAS2	NM_005256.2
1901	SULT1A2	NM_177528.1
1902	SULT1B1	NM_014465.2
1903	SULT1E1	NM_005420.2
1904	PPM1D	NM_003620.2
1905	MAGI3	NM_020965.2
1906	PPAT	NM_002703.3
1907	COL23A1	NM_173465.2
1908	PON3	NM_000940.1
1909	SUCLG2	NM_003848.1
1910	TUB	NM_003320.3
1911	GORASP1	NM_031899.2
1912	NDNL2	NM_138704.2
1913	ADD1	NM_176801.1
1914	IFI30	NM_006332.3
1915	SOX2	NM_003106.2
1916	PLA2G4D	NM_178034.1
1917	TRPM7	NM_017672.2
1918	ANGPTL6	NM_031917.2
1919	GGTL3	NM_178025.1
1920	GCNT2	NM_001491.2
1921	GABRB3	NM_021912.2
1922	CHRD	NM_003741.2
1923	SOX10	NM_006941.3
1924	SOX1	NM_005986.2
1925	SOX4	NM_003107.2
1926	REG1A	NM_002909.3
1927	GPR132	NM_013345.2
1928	GOLGA5	NM_005113.2
1929	FUT8	NM_178156.1
1930	PSME2	NM_002818.2
1931	PSME3	NM_005789.2
1932	FHL5	NM_020482.3
1933	ATG4C	NM_032852.2
1934	SPTLC1	NM_178324.1
1935	PSME1	NM_006263.2
1936	PSMF1	NM_178579.1
1937	GHRH	NM_021081.3
1938	GSS	NM_000178.2
1939	CCR3	NM_178329.1
1940	LHX2	NM_004789.3
1941	HTR7	NM_000872.3
1942	PPP2R5B	NM_006244.2
1943	IL19	NM_013371.2
1944	CCR7	NM_001838.2
1945	HCK	NM_002110.2
1946	ABCA12	NM_015657.3
1947	ARNT	NM_001668.2
1948	GCKR	NM_001486.2
1949	RNASEL	NM_021133.2
1950	ATG4A	NM_178271.1
1951	ATG4D	NM_032885.4
1952	PYGO1	NM_015617.1
1953	HIF1A	NM_181054.1
1954	HUS1	NM_004507.2
1955	COL9A2	NM_001852.3
1956	AXIN1	NM_181050.1
1957	IL21R	NM_021798.2
1958	ADCY1	NM_021116.1
1959	NFYA	NM_002505.3
1960	PPP2R5C	NM_002719.2
1961	PPP2R5D	NM_180977.1
1962	GPR45	NM_007227.3
1963	EFNB1	NM_004429.3
1964	EGR1	NM_001964.2
1965	EGR3	NM_004430.2
1966	FCER1A	NM_002001.2
1967	FRAT1	NM_005479.2
1968	FRAT2	NM_012083.2
1969	IL22RA1	NM_021258.2
1970	IL22RA2	NM_052962.2
1971	IL24	NM_006850.2
1972	IL6R	NM_000565.2
1973	WDFY3	NM_178583.1
1974	SMURF1	NM_020429.1
1975	KCNMB2	NM_181361.1
1976	ID1	NM_181353.1
1977	NOS1AP	NM_014697.1
1978	PRKDC	NM_006904.6
1979	DTX3	NM_178502.2
1980	NMNAT3	NM_178177.2
1981	AGPAT6	NM_178819.2
1982	GNA13	NM_006572.3
1983	PRPS1L1	NM_175886.2
1984	SLC13A5	NM_177550.2
1985	SESN3	NM_144665.2
1986	DTX3L	NM_138287.2
1987	DEDD2	NM_133328.2
1988	PERP	NM_022121.2
1989	NR2F2	NM_021005.2
1990	PIGG	NM_017733.2
1991	GPR171	NM_013308.2
1992	ST3GAL6	NM_006100.2
1993	GPR37	NM_005302.2
1994	NDST2	NM_003635.2
1995	PPP1R1B	NM_181505.1
1996	NPY	NM_000905.2
1997	C7orf16	NM_006658.2
1998	C9	NM_001737.2
1999	CD2	NM_001767.2
[truncated: 8,456 more rows]
