# Supplementary material for: High throughput synthetic lethality screen reveals a tumorigenic role of adenylate cyclase in fumarate hydratase-deficient cancer cells
Source: BMC Genomics. 2014 Feb 25;15:158. doi: 10.1186/1471-2164-15-158 (PMC3945041; doi:10.1186/1471-2164-15-158)
Supplement: Additional file 2 — All shRNA constructs included in Decipher library Modules 1 and 2 with Cellecta_IDs, total barcode read counts per construct as well as computed log 2 fold change ratios from barcode abundances in siFH/siCTRL conditions. [file 1471-2164-15-158-S2.xlsx]

## Sheet: Module 1
Gene Symbol	Cellecta ID	siNSC absolute reads	siNSC relative reads	siFH absoulte reads	siFH relative reads	RATIO	log2 ratio
Luc	CLL-H-000001-H-M1	759	1.19603	876	1.3165	1.10073	0.138457
Luc	CLL-H-000002-H-M1	660	1.04003	667	1.0024	0.963827	-0.0531536
Luc	CLL-H-000003-H-M1	721	1.13615	629	0.945296	0.832018	-0.265314
Luc	CLL-H-000004-H-M1	502	0.791049	527	0.792005	1.00121	0.00174125
Luc	CLL-H-000005-H-M1	596	0.939174	615	0.924256	0.984116	-0.0231003
Luc	CLL-H-000006-H-M1	540	0.85093	544	0.817553	0.960777	-0.0577271
Luc	CLL-H-000007-H-M1	694	1.0936	807	1.2128	1.109	0.149259
Luc	CLL-H-000008-H-M1	840	1.32367	768	1.15419	0.871965	-0.197657
Luc	CLL-H-000009-H-M1	563	0.887173	522	0.784491	0.884259	-0.177459
Luc	CLL-H-000010-H-M1	699	1.10148	708	1.06402	0.965992	-0.0499174
Luc	CLL-H-000011-H-M1	578	0.91081	668	1.00391	1.10221	0.140404
Luc	CLL-H-000012-H-M1	1300	2.04853	1453	2.18365	1.06596	0.0921487
Luc	CLL-H-000013-H-M1	98	0.154428	160	0.240457	1.55708	0.638844
Luc	CLL-H-000014-H-M1	369	0.581469	474	0.712353	1.22509	0.292892
Luc	CLL-H-000015-H-M1	246	0.387646	217	0.32612	0.841283	-0.249338
Luc	CLL-H-000016-H-M1	601	0.947053	685	1.02946	1.08701	0.120365
Luc	CLL-H-000017-H-M1	335	0.527892	371	0.557559	1.0562	0.0788837
Luc	CLL-H-000018-H-M1	352	0.55468	432	0.649234	1.17046	0.227082
Luc	CLL-H-000019-H-M1	369	0.581469	409	0.614668	1.0571	0.0801057
Luc	CLL-H-000020-H-M1	426	0.671289	397	0.596634	0.888788	-0.170089
Luc	CLL-H-000021-H-M1	265	0.417586	297	0.446348	1.06888	0.0960962
A1BG	CLL-H-000022	714	1.12512	706	1.06102	0.943026	-0.0846302
A1BG	CLL-H-000023	450	0.709108	486	0.730388	1.03001	0.042657
A1BG	CLL-H-000024	64	0.100851	91	0.13676	1.35606	0.43942
A1BG	CLL-H-000025	539	0.849354	460	0.691313	0.813929	-0.297026
A1BG	CLL-H-000026	1126	1.77435	1235	1.85603	1.04603	0.0649299
A1BG	CLL-H-000027	290	0.456981	266	0.39976	0.874784	-0.193001
A2M	CLL-H-000028	696	1.09675	704	1.05801	0.964674	-0.0518862
A2M	CLL-H-000029	777	1.22439	706	1.06102	0.866565	-0.206621
A2M	CLL-H-000030	502	0.791049	606	0.91073	1.15129	0.203256
A2M	CLL-H-000031	989	1.55846	853	1.28194	0.822565	-0.281799
A2M	CLL-H-000032	554	0.872991	551	0.828073	0.948548	-0.076208
A4GALT	CLL-H-000033	792	1.24803	815	1.22483	0.981408	-0.0270747
A4GALT	CLL-H-000034	910	1.43397	981	1.4743	1.02812	0.0400122
A4GALT	CLL-H-000035	466	0.734321	480	0.721371	0.982364	-0.0256699
A4GALT	CLL-H-000036	639	1.00693	755	1.13466	1.12684	0.172286
A4GALT	CLL-H-000037	483	0.761109	578	0.86865	1.1413	0.190672
A4GNT	CLL-H-000038	201	0.316735	257	0.386234	1.21942	0.286199
A4GNT	CLL-H-000039	224	0.352978	209	0.314097	0.889847	-0.16837
A4GNT	CLL-H-000040	1192	1.87835	1310	1.96874	1.04812	0.0678082
A4GNT	CLL-H-000041	676	1.06524	724	1.08807	1.02143	0.0305921
A4GNT	CLL-H-000042	239	0.376615	244	0.366697	0.973664	-0.0385038
A4GNT	CLL-H-000043	175	0.275764	184	0.276525	1.00276	0.0039765
AACS	CLL-H-000044	883	1.39143	969	1.45627	1.0466	0.0657089
AACS	CLL-H-000045	441	0.694926	420	0.631199	0.908297	-0.138764
AACS	CLL-H-000046	885	1.39458	943	1.41719	1.01622	0.023206
AACS	CLL-H-000047	785	1.237	822	1.23535	0.998664	-0.00192861
AACS	CLL-H-000048	353	0.556256	397	0.596634	1.07259	0.101096
AADAC	CLL-H-000049	211	0.332493	223	0.335137	1.00795	0.0114264
AADAC	CLL-H-000050	453	0.713835	474	0.712353	0.997924	-0.00299834
AADAC	CLL-H-000051	530	0.835172	599	0.90021	1.07787	0.108189
AADAC	CLL-H-000052	318	0.501103	374	0.562068	1.12166	0.165637
AADAC	CLL-H-000053	347	0.546801	432	0.649234	1.18733	0.247721
AADAT	CLL-H-000054	771	1.21494	910	1.3676	1.12565	0.170761
AADAT	CLL-H-000055	341	0.537346	319	0.479411	0.892182	-0.16459
AADAT	CLL-H-000056	582	0.917113	804	1.2083	1.3175	0.397802
AADAT	CLL-H-000057	468	0.737472	526	0.790502	1.07191	0.10018
AADAT	CLL-H-000058	540	0.85093	453	0.680794	0.800058	-0.321823
AANAT	CLL-H-000059	261	0.411283	254	0.381725	0.928134	-0.107596
AANAT	CLL-H-000060	479	0.754806	539	0.810039	1.07317	0.101885
AANAT	CLL-H-000061	1066	1.6798	1107	1.66366	0.990393	-0.0139266
AANAT	CLL-H-000062	611	0.962811	595	0.894199	0.928738	-0.106657
AANAT	CLL-H-000063	343	0.540498	267	0.401262	0.742394	-0.429743
AANAT	CLL-H-000064	1115	1.75701	1031	1.54944	0.881863	-0.181374
AARS	CLL-H-000065	955	1.50488	968	1.45476	0.966695	-0.048868
AARS	CLL-H-000066	1489	2.34636	1366	2.0529	0.87493	-0.192761
AARS	CLL-H-000067	416	0.655531	388	0.583108	0.88952	-0.168901
AARS	CLL-H-000068	219	0.345099	171	0.256988	0.744679	-0.425309
AARS	CLL-H-000069	869	1.36937	893	1.34205	0.980052	-0.0290703
AARS2	CLL-H-000070	338	0.532619	353	0.530508	0.996037	-0.00572941
AARS2	CLL-H-000071	1304	2.05484	1416	2.12804	1.03563	0.0505031
AARS2	CLL-H-000072	517	0.814686	646	0.970845	1.19168	0.252996
AARS2	CLL-H-000073	784	1.23542	849	1.27592	1.03278	0.0465366
AARS2	CLL-H-000074	1274	2.00756	1093	1.64262	0.818216	-0.289446
AASDH	CLL-H-000075	622	0.980145	682	1.02495	1.04571	0.0644828
AASDH	CLL-H-000076	318	0.501103	325	0.488428	0.974706	-0.0369614
AASDH	CLL-H-000077	132	0.208005	163	0.244965	1.17769	0.23596
AASDH	CLL-H-000078	734	1.15663	782	1.17523	1.01608	0.0230142
AASDH	CLL-H-000079	1360	2.14308	1503	2.25879	1.05399	0.075864
AASDHPPT	CLL-H-000080	1155	1.82004	1154	1.7343	0.952886	-0.069624
AASDHPPT	CLL-H-000081	1215	1.91459	1302	1.95672	1.022	0.0313988
AASDHPPT	CLL-H-000082	1087	1.71289	1058	1.59002	0.928268	-0.107387
AASDHPPT	CLL-H-000083	175	0.275764	208	0.312594	1.13355	0.180854
AASDHPPT	CLL-H-000084	2199	3.46517	2250	3.38142	0.975831	-0.0352969
AASDHPPT	CLL-H-000085	366	0.576741	358	0.538022	0.932866	-0.100258
AASS	CLL-H-000086	266	0.419162	342	0.513977	1.2262	0.294196
AASS	CLL-H-000087	495	0.780019	484	0.727382	0.932518	-0.100796
AASS	CLL-H-000088	1715	2.70249	1899	2.85392	1.05603	0.078657
AASS	CLL-H-000089	344	0.542074	364	0.547039	1.00916	0.0131555
AASS	CLL-H-000090	370	0.583044	324	0.486925	0.835142	-0.259906
AASS	CLL-H-000091	734	1.15663	750	1.12714	0.974501	-0.0372638
ABAT	CLL-H-000092	403	0.635046	333	0.500451	0.788055	-0.343632
ABAT	CLL-H-000093	1492	2.35109	1552	2.33243	0.992065	-0.0114933
ABAT	CLL-H-000094	231	0.364009	217	0.32612	0.895911	-0.158572
ABAT	CLL-H-000095	334	0.526316	335	0.503457	0.956567	-0.0640614
ABAT	CLL-H-000096	342	0.538922	317	0.476405	0.883996	-0.177888
ABCA1	CLL-H-000097	887	1.39773	1046	1.57199	1.12467	0.169502
ABCA1	CLL-H-000098	461	0.726442	363	0.545537	0.750971	-0.413172
ABCA1	CLL-H-000099	339	0.534195	385	0.578599	1.08312	0.115199
ABCA1	CLL-H-000100	396	0.624015	346	0.519988	0.833294	-0.263103
ABCA1	CLL-H-000101	544	0.857233	564	0.84761	0.988775	-0.0162858
ABCA1	CLL-H-000102	342	0.538922	330	0.495942	0.920248	-0.119905
ABCA10	CLL-H-000103	564	0.888749	573	0.861136	0.968931	-0.0455344
ABCA10	CLL-H-000104	329	0.518437	369	0.554554	1.06966	0.0971589
ABCA10	CLL-H-000105	430	0.677592	440	0.661256	0.975891	-0.0352075
ABCA10	CLL-H-000106	309	0.486921	231	0.34716	0.712969	-0.488088
ABCA10	CLL-H-000107	858	1.35203	941	1.41419	1.04597	0.0648427
ABCA12	CLL-H-000108	490	0.77214	482	0.724376	0.938141	-0.0921229
ABCA12	CLL-H-000109	834	1.31421	806	1.2113	0.921693	-0.117642
ABCA12	CLL-H-000110	403	0.635046	423	0.635708	1.00104	0.00150348
ABCA12	CLL-H-000111	185	0.291522	203	0.30508	1.04651	0.0655801
ABCA12	CLL-H-000112	307	0.483769	377	0.566576	1.17117	0.227952
ABCA12	CLL-H-000113	535	0.843051	515	0.773971	0.918059	-0.123341
ABCA13	CLL-H-000114	826	1.30161	1002	1.50586	1.15692	0.210294
ABCA13	CLL-H-000115	671	1.05736	764	1.14818	1.0859	0.118886
ABCA13	CLL-H-000116	1080	1.70186	1485	2.23174	1.31135	0.391057
ABCA13	CLL-H-000117	643	1.01324	789	1.18575	1.17026	0.226832
ABCA13	CLL-H-000118	907	1.42925	1097	1.64863	1.1535	0.206015
ABCA13	CLL-H-000119	734	1.15663	691	1.03847	0.897841	-0.155469
ABCA2	CLL-H-000120	580	0.913962	678	1.01894	1.11486	0.156858
ABCA2	CLL-H-000121	576	0.907658	640	0.961827	1.05968	0.0836287
ABCA2	CLL-H-000122	1096	1.72707	1121	1.6847	0.975466	-0.0358359
ABCA2	CLL-H-000123	1718	2.70722	1807	2.71566	1.00312	0.00449212
ABCA2	CLL-H-000124	909	1.4324	1031	1.54944	1.08171	0.113318
ABCA3	CLL-H-000125	698	1.09991	640	0.961827	0.874464	-0.193529
ABCA3	CLL-H-000126	245	0.38607	265	0.398257	1.03157	0.0448363
ABCA3	CLL-H-000127	210	0.330917	215	0.323114	0.976419	-0.034427
ABCA3	CLL-H-000128	280	0.441223	264	0.396754	0.899214	-0.153263
ABCA3	CLL-H-000129	338	0.532619	316	0.474902	0.891636	-0.165473
ABCA3	CLL-H-000130	1353	2.13205	1342	2.01683	0.945958	-0.0801515
ABCA4	CLL-H-000131	69	0.10873	124	0.186354	1.71392	0.777298
ABCA4	CLL-H-000132	699	1.10148	619	0.930268	0.84456	-0.243727
ABCA4	CLL-H-000133	448	0.705957	373	0.560565	0.79405	-0.332697
ABCA4	CLL-H-000134	707	1.11409	830	1.24737	1.11963	0.163027
ABCA4	CLL-H-000135	1265	1.99338	1478	2.22122	1.1143	0.156135
ABCA5	CLL-H-000136	628	0.9896	780	1.17223	1.18455	0.244335
ABCA5	CLL-H-000137	1304	2.05484	1368	2.05591	1.00052	0.000750016
ABCA5	CLL-H-000138	938	1.4781	916	1.37662	0.931344	-0.102615
ABCA5	CLL-H-000139	657	1.0353	738	1.10911	1.07129	0.0993531
ABCA5	CLL-H-000140	503	0.792625	510	0.766456	0.966984	-0.0484355
ABCA5	CLL-H-000141	219	0.345099	196	0.29456	0.853551	-0.228452
ABCA6	CLL-H-000142	464	0.731169	483	0.725879	0.992765	-0.010476
ABCA6	CLL-H-000143	402	0.63347	446	0.670274	1.0581	0.0814739
ABCA6	CLL-H-000144	287	0.452253	252	0.37872	0.837406	-0.256001
ABCA6	CLL-H-000145	883	1.39143	946	1.4217	1.02176	0.0310524
ABCA6	CLL-H-000146	1047	1.64986	1264	1.89961	1.15138	0.203361
ABCA6	CLL-H-000147	1159	1.82635	1190	1.7884	0.979221	-0.0302933
ABCA7	CLL-H-000148	513	0.808383	546	0.820559	1.01506	0.0215678
ABCA7	CLL-H-000149	828	1.30476	986	1.48182	1.1357	0.183583
ABCA7	CLL-H-000150	745	1.17397	896	1.34656	1.14701	0.197884
ABCA7	CLL-H-000151	308	0.485345	388	0.583108	1.20143	0.264752
ABCA7	CLL-H-000152	571	0.899779	564	0.84761	0.94202	-0.0861699
ABCA8	CLL-H-000153	597	0.94075	644	0.967839	1.02879	0.0409554
ABCA8	CLL-H-000154	605	0.953356	679	1.02044	1.07036	0.0981021
ABCA8	CLL-H-000155	1715	2.70249	1787	2.6856	0.993751	-0.00904329
ABCA8	CLL-H-000156	366	0.576741	424	0.637211	1.10485	0.143846
ABCA8	CLL-H-000157	234	0.368736	235	0.353171	0.957788	-0.0622221
ABCA9	CLL-H-000158	1332	2.09896	1540	2.3144	1.10264	0.140962
ABCA9	CLL-H-000159	221	0.348251	168	0.25248	0.724994	-0.463959
ABCA9	CLL-H-000160	177	0.278916	191	0.287045	1.02915	0.0414489
ABCA9	CLL-H-000161	504	0.794201	576	0.865645	1.08996	0.124271
ABCA9	CLL-H-000162	1657	2.61109	1891	2.8419	1.08839	0.122201
ABCB1	CLL-H-000163	204	0.321462	211	0.317102	0.986437	-0.0197005
ABCB1	CLL-H-000164	631	0.994327	700	1.052	1.058	0.0813406
ABCB1	CLL-H-000165	912	1.43713	846	1.27142	0.884693	-0.176751
ABCB1	CLL-H-000166	802	1.26379	834	1.25338	0.991765	-0.0119292
ABCB1	CLL-H-000167	248	0.390797	267	0.401262	1.02678	0.0381253
ABCB10	CLL-H-000168	190	0.299401	213	0.320108	1.06916	0.0964797
ABCB10	CLL-H-000169	286	0.450678	302	0.453862	1.00707	0.0101591
ABCB10	CLL-H-000170	565	0.890325	471	0.707845	0.795041	-0.330898
ABCB10	CLL-H-000171	760	1.1976	817	1.22783	1.02524	0.0359623
ABCB10	CLL-H-000172	1975	3.1122	1891	2.8419	0.913149	-0.131078
ABCB10	CLL-H-000173	437	0.688623	364	0.547039	0.794396	-0.332069
ABCB11	CLL-H-000174	291	0.458557	356	0.535017	1.16674	0.222484
ABCB11	CLL-H-000175	94	0.148125	117	0.175834	1.18707	0.247402
ABCB11	CLL-H-000176	487	0.767413	596	0.895702	1.16717	0.223016
ABCB11	CLL-H-000177	528	0.83202	554	0.832582	1.00068	0.000973702
ABCB11	CLL-H-000178	477	0.751655	454	0.682296	0.907726	-0.139671
ABCB11	CLL-H-000179	504	0.794201	575	0.864142	1.08806	0.121764
ABCB4	CLL-H-000180	2066	3.25559	2375	3.56928	1.09635	0.132713
ABCB4	CLL-H-000181	572	0.901355	494	0.742411	0.82366	-0.279878
ABCB4	CLL-H-000182	376	0.592499	372	0.559062	0.943566	-0.0838044
ABCB4	CLL-H-000183	495	0.780019	499	0.749925	0.961419	-0.0567631
ABCB4	CLL-H-000184	1032	1.62622	1141	1.71476	1.05444	0.0764815
ABCB5	CLL-H-000185	192	0.302553	200	0.300571	0.99345	-0.00948066
ABCB5	CLL-H-000186	929	1.46391	938	1.40968	0.962951	-0.054465
ABCB5	CLL-H-000187	846	1.33312	810	1.21731	0.913129	-0.13111
ABCB5	CLL-H-000188	424	0.668137	553	0.831079	1.24387	0.314841
ABCB5	CLL-H-000189	116	0.182792	134	0.201383	1.1017	0.139734
ABCB6	CLL-H-000190	435	0.685471	413	0.620679	0.905478	-0.143248
ABCB6	CLL-H-000191	177	0.278916	185	0.278028	0.996818	-0.00459843
ABCB6	CLL-H-000192	509	0.80208	552	0.829576	1.03428	0.0486283
ABCB6	CLL-H-000193	396	0.624015	412	0.619176	0.992246	-0.0112304
ABCB6	CLL-H-000194	361	0.568862	419	0.629696	1.10694	0.146577
ABCB6	CLL-H-000195	1359	2.14151	1307	1.96423	0.91722	-0.124661
ABCB7	CLL-H-000196	221	0.348251	273	0.41028	1.17811	0.23648
ABCB7	CLL-H-000197	1026	1.61677	1051	1.5795	0.976951	-0.0336424
ABCB7	CLL-H-000198	182	0.286795	185	0.278028	0.969433	-0.0447875
ABCB7	CLL-H-000199	272	0.428616	295	0.443342	1.03436	0.048734
ABCB7	CLL-H-000200	386	0.608257	383	0.575594	0.9463	-0.0796308
ABCB8	CLL-H-000201	1436	2.26284	1569	2.35798	1.04204	0.0594153
ABCB8	CLL-H-000202	1694	2.6694	1687	2.53532	0.949771	-0.0743482
ABCB8	CLL-H-000203	434	0.683895	559	0.840096	1.2284	0.296779
ABCB8	CLL-H-000204	547	0.86196	713	1.07154	1.24314	0.313987
ABCB8	CLL-H-000205	714	1.12512	722	1.08506	0.964398	-0.0522996
ABCB8	CLL-H-000206	370	0.583044	359	0.539525	0.925358	-0.111916
ABCB9	CLL-H-000207	751	1.18342	906	1.36159	1.15055	0.202324
ABCB9	CLL-H-000208	192	0.302553	179	0.269011	0.889138	-0.169521
ABCB9	CLL-H-000209	832	1.31106	1058	1.59002	1.21277	0.27831
ABCB9	CLL-H-000210	565	0.890325	771	1.1587	1.30144	0.380106
ABCB9	CLL-H-000211	418	0.658683	396	0.595131	0.903517	-0.146377
ABCC1	CLL-H-000212	606	0.954932	665	0.999399	1.04657	0.0656622
ABCC1	CLL-H-000213	599	0.943902	611	0.918245	0.972818	-0.039758
ABCC1	CLL-H-000214	751	1.18342	830	1.24737	1.05404	0.0759241
ABCC1	CLL-H-000215	686	1.081	818	1.22934	1.13723	0.185518
ABCC1	CLL-H-000216	346	0.545225	365	0.548542	1.00608	0.00875008
ABCC1	CLL-H-000217	1935	3.04916	2219	3.33484	1.09369	0.129202
ABCC2	CLL-H-000218	1192	1.87835	1210	1.81846	0.968114	-0.0467515
ABCC2	CLL-H-000219	334	0.526316	337	0.506462	0.962278	-0.0554739
ABCC2	CLL-H-000220	485	0.764261	553	0.831079	1.08743	0.12092
ABCC2	CLL-H-000221	1083	1.70659	1068	1.60505	0.940503	-0.0884959
ABCC2	CLL-H-000222	201	0.316735	223	0.335137	1.0581	0.0814739
ABCC2	CLL-H-000223	313	0.493224	411	0.617674	1.25232	0.324601
ABCC3	CLL-H-000224	351	0.553104	463	0.695822	1.25803	0.331167
ABCC3	CLL-H-000225	639	1.00693	710	1.06703	1.05968	0.0836287
ABCC3	CLL-H-000226	1561	2.45982	1528	2.29636	0.93355	-0.0992003
ABCC3	CLL-H-000227	943	1.48598	1123	1.68771	1.13576	0.183654
ABCC3	CLL-H-000228	350	0.551529	269	0.404268	0.732996	-0.448123
ABCC3	CLL-H-000229	266	0.419162	290	0.435828	1.03976	0.0562523
ABCC4	CLL-H-000230	516	0.813111	736	1.1061	1.36033	0.44396
ABCC4	CLL-H-000231	361	0.568862	390	0.586114	1.03033	0.0431009
ABCC4	CLL-H-000232	259	0.408131	293	0.440337	1.07891	0.109574
ABCC4	CLL-H-000233	1142	1.79956	1228	1.84551	1.02553	0.0363736
ABCC4	CLL-H-000234	735	1.15821	717	1.07755	0.930356	-0.104145
ABCC5	CLL-H-000235	725	1.14245	665	0.999399	0.874784	-0.193001
ABCC5	CLL-H-000236	669	1.05421	572	0.859633	0.815431	-0.294365
ABCC5	CLL-H-000237	482	0.759534	501	0.752931	0.991307	-0.0125969
ABCC5	CLL-H-000238	470	0.740624	436	0.655245	0.88472	-0.176707
ABCC5	CLL-H-000239	455	0.716987	376	0.565074	0.788122	-0.343508
ABCC6	CLL-H-000240	505	0.795777	548	0.823565	1.03492	0.0495182
ABCC6	CLL-H-000241	623	0.981721	620	0.93177	0.94912	-0.0753383
ABCC6	CLL-H-000242	217	0.341948	255	0.383228	1.12072	0.164428
ABCC6	CLL-H-000243	581	0.915537	720	1.08206	1.18188	0.241084
ABCC6	CLL-H-000244	365	0.575165	433	0.650736	1.13139	0.178096
ABCC8	CLL-H-000245	1091	1.71919	1139	1.71175	0.995672	-0.0062577
ABCC8	CLL-H-000246	344	0.542074	318	0.477908	0.881629	-0.181756
ABCC8	CLL-H-000247	531	0.836748	511	0.767959	0.917791	-0.123763
ABCC8	CLL-H-000248	91	0.143397	104	0.156297	1.08996	0.124271
ABCC8	CLL-H-000249	726	1.14403	869	1.30598	1.14156	0.191012
ABCD1	CLL-H-000250	1295	2.04066	1390	2.08897	1.02368	0.0337584
ABCD1	CLL-H-000251	301	0.474315	317	0.476405	1.00441	0.00634501
ABCD1	CLL-H-000252	675	1.06366	710	1.06703	1.00316	0.00455718
ABCD1	CLL-H-000253	245	0.38607	257	0.386234	1.00042	0.000612265
ABCD1	CLL-H-000254	977	1.53955	1088	1.63511	1.06207	0.0868737
ABCD1	CLL-H-000255	342	0.538922	388	0.583108	1.08199	0.113686
ABCD2	CLL-H-000256	679	1.06997	666	1.0009	0.935452	-0.0962637
ABCD2	CLL-H-000257	750	1.18185	742	1.11512	0.943539	-0.0838458
ABCD2	CLL-H-000258	158	0.248976	142	0.213405	0.857134	-0.222408
ABCD2	CLL-H-000259	552	0.869839	563	0.846108	0.972717	-0.0399077
ABCD2	CLL-H-000260	378	0.595651	419	0.629696	1.05716	0.0801897
ABCD2	CLL-H-000261	419	0.660258	403	0.605651	0.917293	-0.124545
ABCD3	CLL-H-000262	1115	1.75701	1254	1.88458	1.07261	0.101119
ABCD3	CLL-H-000263	335	0.527892	354	0.532011	1.0078	0.0112139
ABCD3	CLL-H-000264	250	0.393949	249	0.374211	0.949897	-0.0741567
ABCD3	CLL-H-000265	357	0.562559	436	0.655245	1.16476	0.22003
ABCD3	CLL-H-000266	200	0.315159	182	0.27352	0.867878	-0.204436
ABCD3	CLL-H-000267	187	0.294674	227	0.341148	1.15771	0.21128
ABCG1	CLL-H-000268	624	0.983297	761	1.14367	1.1631	0.217976
ABCG1	CLL-H-000269	195	0.30728	197	0.296063	0.963494	-0.0536528
ABCG1	CLL-H-000270	1412	2.22502	1529	2.29787	1.03274	0.046474
ABCG1	CLL-H-000271	2354	3.70942	2584	3.88338	1.0469	0.0661174
ABCG1	CLL-H-000272	332	0.523164	349	0.524497	1.00255	0.00366945
ABCG2	CLL-H-000273	609	0.95966	677	1.01743	1.0602	0.0843393
ABCG2	CLL-H-000274	446	0.702805	557	0.83709	1.19107	0.252259
ABCG2	CLL-H-000275	1696	2.67255	2004	3.01172	1.12691	0.172372
ABCG2	CLL-H-000276	1411	2.22345	1625	2.44214	1.09836	0.135347
ABCG2	CLL-H-000277	570	0.898204	646	0.970845	1.08087	0.112198
ABCG5	CLL-H-000278	1046	1.64828	1197	1.79892	1.09139	0.126166
ABCG5	CLL-H-000279	777	1.22439	709	1.06552	0.870247	-0.200503
ABCG5	CLL-H-000280	865	1.36306	956	1.43673	1.05404	0.0759361
ABCG5	CLL-H-000281	321	0.50583	295	0.443342	0.876464	-0.190233
ABCG5	CLL-H-000282	632	0.995903	707	1.06252	1.06689	0.0934113
ABCG5	CLL-H-000283	495	0.780019	597	0.897205	1.15023	0.201928
ABCG8	CLL-H-000284	965	1.52064	946	1.4217	0.934934	-0.0970631
ABCG8	CLL-H-000285	430	0.677592	423	0.635708	0.938187	-0.0920533
ABCG8	CLL-H-000286	823	1.29688	976	1.46679	1.13101	0.177614
ABCG8	CLL-H-000287	636	1.00221	822	1.23535	1.23263	0.301737
ABCG8	CLL-H-000288	256	0.403404	282	0.423805	1.05057	0.071177
ABI2	CLL-H-000289	1508	2.3763	1578	2.37151	0.997983	-0.00291357
ABI2	CLL-H-000290	772	1.21651	753	1.13165	0.93024	-0.104325
ABI2	CLL-H-000291	302	0.47589	374	0.562068	1.18109	0.240115
ABI2	CLL-H-000292	319	0.502679	292	0.438834	0.87299	-0.195962
ABI2	CLL-H-000293	738	1.16294	790	1.18726	1.02091	0.0298575
ABL1	CLL-H-000294	168	0.264734	176	0.264503	0.999127	-0.00126015
ABL1	CLL-H-000295	452	0.71226	460	0.691313	0.970592	-0.0430633
ABL1	CLL-H-000296	537	0.846202	481	0.722873	0.854256	-0.22726
ABL1	CLL-H-000297	756	1.1913	840	1.2624	1.05968	0.0836287
ABL1	CLL-H-000298	308	0.485345	389	0.584611	1.20453	0.268465
ABL2	CLL-H-000299	293	0.461708	305	0.458371	0.992772	-0.0104658
ABL2	CLL-H-000300	565	0.890325	648	0.97385	1.09381	0.129369
ABL2	CLL-H-000301	792	1.24803	823	1.23685	0.991042	-0.0129823
ABL2	CLL-H-000302	1620	2.55279	1802	2.70815	1.06086	0.0852309
ABL2	CLL-H-000303	673	1.06051	658	0.988879	0.932455	-0.100893
ABLIM1	CLL-H-000304	891	1.40403	897	1.34806	0.960134	-0.0586918
ABLIM1	CLL-H-000305	304	0.479042	295	0.443342	0.925477	-0.111731
ABLIM1	CLL-H-000306	297	0.468011	313	0.470394	1.00509	0.00732538
ABLIM1	CLL-H-000307	477	0.751655	552	0.829576	1.10367	0.142305
ABLIM1	CLL-H-000308	893	1.40719	903	1.35708	0.964392	-0.0523085
ABLIM2	CLL-H-000309	243	0.382918	301	0.452359	1.18135	0.240433
ABLIM2	CLL-H-000310	632	0.995903	722	1.08506	1.08953	0.1237
ABLIM2	CLL-H-000311	336	0.529467	404	0.607154	1.14673	0.19752
ABLIM2	CLL-H-000312	628	0.9896	682	1.02495	1.03572	0.0506328
ABLIM2	CLL-H-000313	718	1.13142	867	1.30298	1.15163	0.203674
ABLIM3	CLL-H-000314	373	0.587772	454	0.682296	1.16082	0.215142
ABLIM3	CLL-H-000315	556	0.876142	532	0.799519	0.912545	-0.132033
ABLIM3	CLL-H-000316	180	0.283643	243	0.365194	1.28751	0.364585
ABLIM3	CLL-H-000317	313	0.493224	331	0.497445	1.00856	0.0122942
ABLIM3	CLL-H-000318	1870	2.94674	1813	2.72468	0.924642	-0.113034
ABO	CLL-H-000319	914	1.44028	975	1.46528	1.01736	0.0248337
ABO	CLL-H-000320	538	0.847778	502	0.754433	0.889895	-0.168293
ABO	CLL-H-000321	374	0.589348	372	0.559062	0.948612	-0.07611
ABO	CLL-H-000322	1428	2.25024	1452	2.18215	0.969741	-0.0443289
ABO	CLL-H-000323	947	1.49228	1168	1.75534	1.17628	0.23423
ABP1	CLL-H-000324	555	0.874567	538	0.808536	0.924499	-0.113256
ABP1	CLL-H-000325	1063	1.67507	987	1.48332	0.885526	-0.175394
ABP1	CLL-H-000326	822	1.2953	892	1.34055	1.03493	0.049531
ABP1	CLL-H-000327	519	0.817838	545	0.819056	1.00149	0.00214735
ABP1	CLL-H-000328	467	0.735897	525	0.788999	1.07216	0.100521
ACAA1	CLL-H-000329	1632	2.5717	1800	2.70514	1.05189	0.0729815
ACAA1	CLL-H-000330	653	1.02899	618	0.928765	0.902594	-0.14785
ACAA1	CLL-H-000331	321	0.50583	296	0.444845	0.879435	-0.18535
ACAA1	CLL-H-000332	353	0.556256	346	0.519988	0.9348	-0.0972705
ACAA1	CLL-H-000333	1039	1.63725	1107	1.66366	1.01613	0.0230852
ACAA1	CLL-H-000334	570	0.898204	697	1.04749	1.16621	0.221822
ACAA2	CLL-H-000335	1187	1.87047	1383	2.07845	1.11119	0.152107
ACAA2	CLL-H-000336	1055	1.66246	1245	1.87106	1.12547	0.170528
ACAA2	CLL-H-000337	959	1.51119	1051	1.5795	1.0452	0.0637856
ACAA2	CLL-H-000338	258	0.406555	285	0.428314	1.05352	0.0752165
ACAA2	CLL-H-000339	944	1.48755	1024	1.53892	1.03454	0.0489826
ACAA2	CLL-H-000340	1290	2.03278	1388	2.08596	1.02616	0.0372622
ACACA	CLL-H-000341	820	1.29215	939	1.41118	1.09212	0.127127
ACACA	CLL-H-000342	872	1.37409	1030	1.54794	1.12652	0.17187
ACACA	CLL-H-000343	355	0.559408	359	0.539525	0.964458	-0.0522095
ACACA	CLL-H-000344	274	0.431768	250	0.375714	0.870175	-0.200622
ACACA	CLL-H-000345	152	0.239521	177	0.266005	1.11057	0.151304
ACACB	CLL-H-000346	914	1.44028	1005	1.51037	1.04867	0.0685551
ACACB	CLL-H-000347	133	0.209581	129	0.193868	0.925029	-0.11243
ACACB	CLL-H-000348	353	0.556256	383	0.575594	1.03476	0.0493019
ACACB	CLL-H-000349	890	1.40246	874	1.3135	0.936567	-0.0945464
ACACB	CLL-H-000350	310	0.488497	299	0.449354	0.919871	-0.120497
ACAD8	CLL-H-000351	296	0.466436	283	0.425308	0.911826	-0.133169
ACAD8	CLL-H-000352	950	1.49701	937	1.40818	0.940661	-0.0882528
ACAD8	CLL-H-000353	318	0.501103	369	0.554554	1.10667	0.14622
ACAD8	CLL-H-000354	341	0.537346	395	0.593628	1.10474	0.143707
ACAD8	CLL-H-000355	356	0.560983	365	0.548542	0.977823	-0.0323551
ACAD8	CLL-H-000356	440	0.69335	460	0.691313	0.997063	-0.00424401
ACAD9	CLL-H-000357	1102	1.73653	1222	1.83649	1.05756	0.0807457
ACAD9	CLL-H-000358	618	0.973842	711	1.06853	1.09723	0.133868
ACAD9	CLL-H-000359	687	1.08257	790	1.18726	1.0967	0.133168
ACAD9	CLL-H-000360	684	1.07784	799	1.20078	1.11406	0.155825
ACAD9	CLL-H-000361	291	0.458557	284	0.426811	0.930771	-0.103503
ACADL	CLL-H-000362	575	0.906083	545	0.819056	0.903953	-0.14568
ACADL	CLL-H-000363	873	1.37567	819	1.23084	0.89472	-0.160493
ACADL	CLL-H-000364	776	1.22282	1033	1.55245	1.26957	0.344337
ACADL	CLL-H-000365	967	1.52379	1119	1.6817	1.10362	0.142248
ACADL	CLL-H-000366	375	0.590923	315	0.473399	0.801118	-0.319913
ACADM	CLL-H-000367	1192	1.87835	1382	2.07695	1.10573	0.144999
ACADM	CLL-H-000368	545	0.858809	512	0.769462	0.895964	-0.158487
ACADM	CLL-H-000369	1082	1.70501	1104	1.65915	0.973104	-0.0393347
ACADM	CLL-H-000370	340	0.535771	351	0.527502	0.984567	-0.0224381
ACADM	CLL-H-000371	385	0.606681	434	0.652239	1.07509	0.104462
ACADM	CLL-H-000372	219	0.345099	204	0.306583	0.888389	-0.170736
ACADS	CLL-H-000373	439	0.691774	489	0.734896	1.06234	0.0872392
ACADS	CLL-H-000374	160	0.252127	181	0.272017	1.07889	0.109543
ACADS	CLL-H-000375	1345	2.11945	1203	1.80794	0.853023	-0.229344
ACADS	CLL-H-000376	418	0.658683	451	0.677788	1.02901	0.0412501
ACADS	CLL-H-000377	531	0.836748	474	0.712353	0.851336	-0.232199
ACADS	CLL-H-000378	688	1.08415	675	1.01443	0.935691	-0.0958954
ACADSB	CLL-H-000379	1056	1.66404	1159	1.74181	1.04674	0.0658964
ACADSB	CLL-H-000380	363	0.572014	341	0.512474	0.895911	-0.158572
ACADSB	CLL-H-000381	172	0.271037	221	0.332131	1.22541	0.293263
ACADSB	CLL-H-000382	754	1.18815	764	1.14818	0.966361	-0.0493662
ACADSB	CLL-H-000383	949	1.49543	964	1.44875	0.968787	-0.0457493
ACADVL	CLL-H-000384	1903	2.99874	2166	3.25518	1.08552	0.118383
ACADVL	CLL-H-000385	1208	1.90356	1431	2.15059	1.12977	0.176029
ACADVL	CLL-H-000386	408	0.642925	483	0.725879	1.12903	0.17508
ACADVL	CLL-H-000387	434	0.683895	533	0.801022	1.17126	0.228066
ACADVL	CLL-H-000388	530	0.835172	643	0.966336	1.15705	0.210452
ACAN	CLL-H-000389	281	0.442799	319	0.479411	1.08268	0.114612
ACAN	CLL-H-000390	252	0.397101	283	0.425308	1.07103	0.099004
ACAN	CLL-H-000391	352	0.55468	1969	2.95912	5.33483	2.41544
ACAN	CLL-H-000392	496	0.781595	477	0.716862	0.917179	-0.124725
ACAN	CLL-H-000393	1539	2.42515	1438	2.16111	0.891123	-0.166304
ACAT1	CLL-H-000394	357	0.562559	279	0.419297	0.745338	-0.424033
ACAT1	CLL-H-000395	279	0.439647	245	0.3682	0.837489	-0.255858
ACAT1	CLL-H-000396	502	0.791049	520	0.781485	0.987909	-0.0175501
ACAT1	CLL-H-000397	106	0.167034	100	0.150286	0.899728	-0.152439
ACAT1	CLL-H-000398	399	0.628743	411	0.617674	0.982395	-0.0256247
ACAT1	CLL-H-000399	208	0.327766	285	0.428314	1.30677	0.386004
ACAT2	CLL-H-000400	1451	2.28648	1318	1.98076	0.866294	-0.207071
ACAT2	CLL-H-000401	437	0.688623	471	0.707845	1.02791	0.0397194
ACAT2	CLL-H-000402	307	0.483769	333	0.500451	1.03448	0.0489092
ACAT2	CLL-H-000403	1470	2.31642	1599	2.40307	1.03741	0.0529794
ACAT2	CLL-H-000404	547	0.86196	637	0.957319	1.11063	0.151378
ACAT2	CLL-H-000405	403	0.635046	382	0.574091	0.904015	-0.145582
ACCN1	CLL-H-000406	293	0.461708	292	0.438834	0.950457	-0.0733066
ACCN1	CLL-H-000407	459	0.72329	503	0.755936	1.04514	0.0636899
ACCN1	CLL-H-000408	205	0.323038	233	0.350165	1.08398	0.116332
ACCN1	CLL-H-000409	321	0.50583	361	0.542531	1.07255	0.101051
ACCN1	CLL-H-000410	219	0.345099	209	0.314097	0.910164	-0.135802
ACCN2	CLL-H-000411	309	0.486921	355	0.533514	1.09569	0.131838
ACCN2	CLL-H-000412	906	1.42767	801	1.20379	0.843183	-0.246083
ACCN2	CLL-H-000413	1003	1.58052	1135	1.70574	1.07923	0.109996
ACCN2	CLL-H-000414	1134	1.78695	1318	1.98076	1.10846	0.148555
ACCN2	CLL-H-000415	323	0.508982	396	0.595131	1.16926	0.225592
ACCN2	CLL-H-000416	505	0.795777	461	0.692816	0.870616	-0.199891
ACCN3	CLL-H-000417	95	0.149701	99	0.148783	0.993868	-0.00887333
ACCN3	CLL-H-000418	100	0.15758	102	0.153291	0.972786	-0.0398052
ACCN3	CLL-H-000419	576	0.907658	617	0.927262	1.0216	0.0308273
ACCN3	CLL-H-000420	62	0.0976993	56	0.0841599	0.861417	-0.215216
ACCN3	CLL-H-000421	678	1.06839	676	1.01593	0.950899	-0.0726364
ACCN3	CLL-H-000422	368	0.579893	291	0.437331	0.754158	-0.407061
ACCN4	CLL-H-000423	249	0.392373	321	0.482417	1.22948	0.298053
ACCN4	CLL-H-000424	1313	2.06902	1319	1.98227	0.95807	-0.0617967
ACCN4	CLL-H-000425	1293	2.0375	1318	1.98076	0.972152	-0.0407462
ACCN4	CLL-H-000426	364	0.57359	381	0.572588	0.998254	-0.0025218
ACCN4	CLL-H-000427	781	1.2307	788	1.18425	0.96226	-0.0555013
ACCN5	CLL-H-000428	468	0.737472	533	0.801022	1.08617	0.119253
ACCN5	CLL-H-000429	720	1.13457	716	1.07604	0.948414	-0.0764117
ACCN5	CLL-H-000430	342	0.538922	374	0.562068	1.04295	0.0606676
ACCN5	CLL-H-000431	653	1.02899	757	1.13766	1.1056	0.144836
ACCN5	CLL-H-000432	1276	2.01072	1310	1.96874	0.979124	-0.0304359
ACE	CLL-H-000433	498	0.784746	510	0.766456	0.976693	-0.0340228
ACE	CLL-H-000434	678	1.06839	751	1.12864	1.0564	0.0791533
ACE	CLL-H-000435	1263	1.99023	1387	2.08446	1.04735	0.0667388
ACE	CLL-H-000436	919	1.44816	943	1.41719	0.978619	-0.0311814
ACE	CLL-H-000437	370	0.583044	440	0.661256	1.13414	0.181604
ACE	CLL-H-000438	285	0.449102	332	0.498948	1.11099	0.151847
ACE2	CLL-H-000439	681	1.07312	741	1.11362	1.03774	0.0534444
ACE2	CLL-H-000440	715	1.12669	585	0.87917	0.78031	-0.357881
ACE2	CLL-H-000441	484	0.762685	543	0.81605	1.06997	0.0975708
ACE2	CLL-H-000442	294	0.463284	288	0.432822	0.934249	-0.0981217
ACE2	CLL-H-000443	165	0.260006	192	0.288548	1.10977	0.150266
ACE2	CLL-H-000444	374	0.589348	438	0.658251	1.11691	0.159518
ACER2	CLL-H-000445	167	0.263158	146	0.219417	0.833784	-0.262254
ACER2	CLL-H-000446	148	0.233218	150	0.225428	0.9666	-0.049009
ACER2	CLL-H-000447	722	1.13772	755	1.13466	0.997303	-0.00389654
ACER2	CLL-H-000448	1192	1.87835	1123	1.68771	0.898506	-0.154401
ACER2	CLL-H-000449	607	0.956508	643	0.966336	1.01027	0.0147479
ACHE	CLL-H-000450	1095	1.7255	1262	1.8966	1.09916	0.136407
ACHE	CLL-H-000451	701	1.10463	798	1.19928	1.08568	0.1186
ACHE	CLL-H-000452	230	0.362433	174	0.261497	0.721504	-0.470921
ACHE	CLL-H-000453	457	0.720139	547	0.822062	1.14153	0.190972
ACHE	CLL-H-000454	531	0.836748	535	0.804028	0.960896	-0.0575473
ACHE	CLL-H-000455	253	0.398676	252	0.37872	0.949942	-0.074088
ACIN1	CLL-H-000456	481	0.757958	521	0.782988	1.03302	0.0468721
ACIN1	CLL-H-000457	537	0.846202	591	0.888188	1.04962	0.0698617
ACIN1	CLL-H-000458	492	0.775292	612	0.919748	1.18632	0.246499
ACIN1	CLL-H-000459	396	0.624015	407	0.611662	0.980204	-0.028846
ACIN1	CLL-H-000460	1214	1.91302	1444	2.17012	1.1344	0.181928
ACLY	CLL-H-000461	96	0.151276	95	0.142771	0.943778	-0.0834812
ACLY	CLL-H-000462	617	0.972266	665	0.999399	1.02791	0.0397095
ACLY	CLL-H-000463	381	0.600378	514	0.772468	1.28664	0.363603
ACLY	CLL-H-000464	869	1.36937	1056	1.58702	1.15894	0.212807
ACLY	CLL-H-000465	1157	1.8232	1210	1.81846	0.9974	-0.00375616
ACMSD	CLL-H-000466	302	0.47589	267	0.401262	0.843183	-0.246083
ACMSD	CLL-H-000467	641	1.01009	624	0.937782	0.928419	-0.107153
ACMSD	CLL-H-000468	280	0.441223	335	0.503457	1.14105	0.19036
ACMSD	CLL-H-000469	377	0.594075	345	0.518485	0.87276	-0.196343
ACMSD	CLL-H-000470	362	0.570438	320	0.480914	0.84306	-0.246292
ACO1	CLL-H-000471	1091	1.71919	1119	1.6817	0.978189	-0.0318154
ACO1	CLL-H-000472	549	0.865112	524	0.787496	0.910283	-0.135614
ACO1	CLL-H-000473	523	0.824141	413	0.620679	0.753123	-0.409044
ACO1	CLL-H-000474	839	1.32209	836	1.25639	0.950302	-0.0735422
ACO1	CLL-H-000475	617	0.972266	655	0.98437	1.01245	0.0178501
ACO1	CLL-H-000476	660	1.04003	642	0.964833	0.927702	-0.108267
ACO2	CLL-H-000477	330	0.520013	339	0.509468	0.979722	-0.0295551
ACO2	CLL-H-000478	160	0.252127	179	0.269011	1.06697	0.0935133
ACO2	CLL-H-000479	378	0.595651	407	0.611662	1.02688	0.0382682
ACO2	CLL-H-000480	598	0.942326	611	0.918245	0.974445	-0.0373474
ACO2	CLL-H-000481	502	0.791049	543	0.81605	1.0316	0.0448905
ACOT11	CLL-H-000482	418	0.658683	422	0.634205	0.962838	-0.0546343
ACOT11	CLL-H-000483	569	0.896628	672	1.00992	1.12635	0.171658
ACOT11	CLL-H-000484	493	0.776867	541	0.813045	1.04657	0.0656666
ACOT11	CLL-H-000485	334	0.526316	312	0.468891	0.890893	-0.166676
ACOT11	CLL-H-000486	389	0.612985	379	0.569582	0.929195	-0.105947
ACOT11	CLL-H-000487	461	0.726442	473	0.710851	0.978538	-0.0313009
ACOT12	CLL-H-000488	404	0.636621	377	0.566576	0.889974	-0.168165
ACOT12	CLL-H-000489	455	0.716987	497	0.746919	1.04175	0.059005
ACOT12	CLL-H-000490	598	0.942326	652	0.979862	1.03983	0.0563521
ACOT12	CLL-H-000491	362	0.570438	486	0.730388	1.2804	0.356592
ACOT12	CLL-H-000492	419	0.660258	490	0.736399	1.11532	0.157457
ACOT12	CLL-H-000493	932	1.46864	1092	1.64112	1.11744	0.160197
ACOX1	CLL-H-000494	966	1.52222	1083	1.62759	1.06922	0.0965638
ACOX1	CLL-H-000495	340	0.535771	440	0.661256	1.23422	0.303594
ACOX1	CLL-H-000496	426	0.671289	370	0.556057	0.828341	-0.271703
ACOX1	CLL-H-000497	626	0.986448	553	0.831079	0.842496	-0.247258
ACOX1	CLL-H-000498	1682	2.65049	1653	2.48422	0.937269	-0.0934653
ACOX2	CLL-H-000499	765	1.20548	851	1.27893	1.06093	0.085325
ACOX2	CLL-H-000500	373	0.587772	410	0.616171	1.04832	0.0680739
ACOX2	CLL-H-000501	504	0.794201	472	0.709348	0.893159	-0.163011
ACOX2	CLL-H-000502	495	0.780019	475	0.713856	0.915178	-0.127875
ACOX2	CLL-H-000503	392	0.617712	460	0.691313	1.11915	0.162406
ACOX3	CLL-H-000504	625	0.984872	559	0.840096	0.853	-0.229382
ACOX3	CLL-H-000505	102	0.160731	79	0.118726	0.738659	-0.437019
ACOX3	CLL-H-000506	693	1.09203	826	1.24136	1.13675	0.184912
ACOX3	CLL-H-000507	662	1.04318	610	0.916742	0.878798	-0.186396
ACOX3	CLL-H-000508	401	0.631894	435	0.653742	1.03458	0.0490388
ACOX3	CLL-H-000509	243	0.382918	272	0.408777	1.06753	0.094276
ACP1	CLL-H-000510	1156	1.82162	1074	1.61407	0.886061	-0.174522
ACP1	CLL-H-000511	363	0.572014	361	0.542531	0.948457	-0.0763451
ACP1	CLL-H-000512	711	1.12039	842	1.2654	1.12943	0.175596
ACP1	CLL-H-000513	334	0.526316	374	0.562068	1.06793	0.0948158
ACP1	CLL-H-000514	1060	1.67034	1064	1.59904	0.957311	-0.0629405
ACP2	CLL-H-000515	1024	1.61361	991	1.48933	0.922977	-0.115633
ACP2	CLL-H-000516	728	1.14718	871	1.30899	1.14105	0.19036
ACP2	CLL-H-000517	472	0.743776	438	0.658251	0.885012	-0.17623
ACP2	CLL-H-000518	1019	1.60574	1002	1.50586	0.937801	-0.0926459
ACP2	CLL-H-000519	427	0.672865	383	0.575594	0.855437	-0.225266
ACP2	CLL-H-000520	1603	2.526	1807	2.71566	1.07508	0.104448
ACP5	CLL-H-000521	941	1.48282	1076	1.61707	1.09054	0.125037
ACP5	CLL-H-000522	950	1.49701	958	1.43974	0.961743	-0.0562762
ACP5	CLL-H-000523	259	0.408131	283	0.425308	1.04209	0.0594756
ACP5	CLL-H-000524	446	0.702805	508	0.763451	1.08629	0.11941
ACP5	CLL-H-000525	1007	1.58683	988	1.48482	0.935717	-0.0958551
ACP5	CLL-H-000526	299	0.471163	340	0.510971	1.08449	0.117015
ACP6	CLL-H-000527	1738	2.73873	1795	2.69763	0.98499	-0.0218186
ACP6	CLL-H-000528	600	0.945477	629	0.945296	0.999808	-0.000276829
ACP6	CLL-H-000529	223	0.351402	188	0.282537	0.804026	-0.314685
ACP6	CLL-H-000530	1423	2.24236	1581	2.37601	1.05961	0.0835274
ACP6	CLL-H-000531	407	0.641349	429	0.644725	1.00526	0.00757451
ACP6	CLL-H-000532	192	0.302553	198	0.297565	0.983516	-0.0239802
ACPP	CLL-H-000533	122	0.192247	159	0.238954	1.24295	0.313771
ACPP	CLL-H-000534	405	0.638197	412	0.619176	0.970196	-0.0436519
ACPP	CLL-H-000535	718	1.13142	705	1.05951	0.936444	-0.0947349
ACPP	CLL-H-000536	939	1.47967	1067	1.60355	1.08372	0.115989
ACPP	CLL-H-000537	599	0.943902	704	1.05801	1.12089	0.164645
ACPT	CLL-H-000538	526	0.828869	599	0.90021	1.08607	0.119119
ACPT	CLL-H-000539	341	0.537346	337	0.506462	0.942525	-0.0853975
ACPT	CLL-H-000540	510	0.803656	506	0.760445	0.946232	-0.0797342
ACPT	CLL-H-000541	186	0.293098	185	0.278028	0.948585	-0.0761517
ACPT	CLL-H-000542	585	0.921841	665	0.999399	1.08413	0.116543
ACPT	CLL-H-000543	432	0.680744	436	0.655245	0.962543	-0.0550775
ACSL1	CLL-H-000544	468	0.737472	519	0.779982	1.05764	0.0808517
ACSL1	CLL-H-000545	961	1.51434	971	1.45927	0.963636	-0.0534395
ACSL1	CLL-H-000546	201	0.316735	212	0.318605	1.00591	0.00849442
ACSL1	CLL-H-000547	1015	1.59943	1030	1.54794	0.967806	-0.0472097
ACSL1	CLL-H-000548	1029	1.62149	1116	1.67719	1.03435	0.0487197
ACSL3	CLL-H-000549	191	0.300977	223	0.335137	1.1135	0.155097
ACSL3	CLL-H-000550	464	0.731169	490	0.736399	1.00715	0.0102826
ACSL3	CLL-H-000551	132	0.208005	140	0.2104	1.01151	0.0165146
ACSL3	CLL-H-000552	411	0.647652	516	0.775473	1.19736	0.259858
ACSL3	CLL-H-000553	112	0.176489	120	0.180343	1.02183	0.0311613
ACSL4	CLL-H-000554	645	1.01639	760	1.14217	1.12375	0.168326
ACSL4	CLL-H-000555	590	0.92972	682	1.02495	1.10243	0.140682
ACSL4	CLL-H-000556	1012	1.59471	989	1.48632	0.932037	-0.101541
ACSL4	CLL-H-000557	501	0.789474	551	0.828073	1.04889	0.0688674
ACSL4	CLL-H-000558	282	0.444374	281	0.422302	0.95033	-0.0734994
ACSL4	CLL-H-000559	474	0.746927	460	0.691313	0.925543	-0.111628
ACSL5	CLL-H-000560	616	0.97069	781	1.17373	1.20917	0.274018
ACSL5	CLL-H-000561	759	1.19603	824	1.23835	1.03539	0.0501701
ACSL5	CLL-H-000562	1515	2.38733	1708	2.56688	1.07521	0.104616
ACSL5	CLL-H-000563	946	1.4907	1088	1.63511	1.09687	0.133392
ACSL5	CLL-H-000564	360	0.567286	280	0.4208	0.741776	-0.430944
ACSL6	CLL-H-000565	385	0.606681	432	0.649234	1.07014	0.0977985
ACSL6	CLL-H-000566	325	0.512134	304	0.456868	0.892088	-0.164743
ACSL6	CLL-H-000567	133	0.209581	148	0.222423	1.06127	0.0857966
ACSL6	CLL-H-000568	1035	1.63095	1024	1.53892	0.943576	-0.0837894
ACSL6	CLL-H-000569	701	1.10463	808	1.21431	1.09929	0.136567
ACSM1	CLL-H-000570	295	0.46486	363	0.545537	1.17355	0.23088
ACSM1	CLL-H-000571	623	0.981721	693	1.04148	1.06087	0.0852488
ACSM1	CLL-H-000572	447	0.704381	390	0.586114	0.832098	-0.265175
ACSM1	CLL-H-000573	267	0.420737	259	0.38924	0.925136	-0.112262
ACSM1	CLL-H-000574	305	0.480618	308	0.462879	0.963093	-0.0542532
ACSM1	CLL-H-000575	594	0.936023	612	0.919748	0.982612	-0.0253056
ACSS1	CLL-H-000576	411	0.647652	399	0.599639	0.925866	-0.111124
ACSS1	CLL-H-000577	1602	2.52442	1795	2.69763	1.06861	0.0957354
ACSS1	CLL-H-000578	1134	1.78695	1231	1.85002	1.03529	0.0500358
ACSS1	CLL-H-000579	916	1.44343	1069	1.60655	1.11301	0.154468
ACSS1	CLL-H-000580	294	0.463284	263	0.395251	0.853151	-0.229128
ACSS1	CLL-H-000581	827	1.30318	838	1.25939	0.966397	-0.0493114
ACSS2	CLL-H-000582	465	0.732745	441	0.662759	0.904488	-0.144826
ACSS2	CLL-H-000583	765	1.20548	763	1.14668	0.951219	-0.072151
ACSS2	CLL-H-000584	257	0.40498	296	0.444845	1.09844	0.135454
ACSS2	CLL-H-000585	623	0.981721	654	0.982867	1.00117	0.00168413
ACSS2	CLL-H-000586	854	1.34573	1004	1.50887	1.12123	0.165077
ACSS2	CLL-H-000587	431	0.679168	402	0.604148	0.889541	-0.168867
ACTA1	CLL-H-000588	840	1.32367	905	1.36008	1.02751	0.0391541
ACTA1	CLL-H-000589	166	0.261582	139	0.208897	0.79859	-0.324473
ACTA1	CLL-H-000590	505	0.795777	552	0.829576	1.04247	0.0600105
ACTA1	CLL-H-000591	549	0.865112	526	0.790502	0.913757	-0.130118
ACTA1	CLL-H-000592	670	1.05578	725	1.08957	1.032	0.0454456
ACTA1	CLL-H-000593	155	0.244248	167	0.250977	1.02755	0.0392055
ACTA1	CLL-H-000594	348	0.548377	364	0.547039	0.997561	-0.0035232
ACTA1	CLL-H-000595	222	0.349827	209	0.314097	0.897864	-0.155431
ACTA1	CLL-H-000596	1537	2.422	1469	2.20769	0.911518	-0.133657
ACTA1	CLL-H-000597	415	0.653955	448	0.673279	1.02955	0.0420131
ACTA1	CLL-H-000598	509	0.80208	551	0.828073	1.03241	0.0460123
ACTA1	CLL-H-000599	164	0.258431	168	0.25248	0.976973	-0.0336089
ACTA1	CLL-H-000600	971	1.5301	1142	1.71626	1.12167	0.165645
ACTA1	CLL-H-000601	349	0.549953	388	0.583108	1.06029	0.0844553
ACTA1	CLL-H-000602	809	1.27482	834	1.25338	0.983184	-0.0244667
ACTA1	CLL-H-000603	291	0.458557	260	0.390742	0.852114	-0.230882
ACTA1	CLL-H-000604	445	0.701229	469	0.704839	1.00515	0.00740824
ACTA1	CLL-H-000605	934	1.47179	1064	1.59904	1.08646	0.119629
ACTA1	CLL-H-000606	371	0.58462	365	0.548542	0.938288	-0.0918971
ACTA1	CLL-H-000607	444	0.699653	531	0.798016	1.14059	0.189778
ACTA1	CLL-H-000608	574	0.904507	515	0.773971	0.855682	-0.224853
ACTA1	CLL-H-000609	390	0.61456	499	0.749925	1.22026	0.287191
ACTA1	CLL-H-000610	558	0.879294	515	0.773971	0.880218	-0.184067
ACTA1	CLL-H-000611	318	0.501103	379	0.569582	1.13666	0.184797
ACTA1	CLL-H-000612	594	0.936023	595	0.894199	0.955318	-0.0659476
ACTA1	CLL-H-000613	136	0.214308	113	0.169823	0.792423	-0.335658
ACTA2	CLL-H-000614	293	0.461708	323	0.485422	1.05136	0.0722592
ACTA2	CLL-H-000615	716	1.12827	736	1.1061	0.980352	-0.0286282
ACTA2	CLL-H-000616	64	0.100851	74	0.111211	1.10273	0.141079
ACTA2	CLL-H-000617	471	0.7422	450	0.676285	0.91119	-0.134176
ACTA2	CLL-H-000618	1081	1.70344	1263	1.89811	1.11428	0.156114
ACTA2	CLL-H-000619	802	1.26379	806	1.2113	0.958469	-0.0611967
ACTB	CLL-H-000620	289	0.455405	282	0.423805	0.930612	-0.103749
ACTB	CLL-H-000621	611	0.962811	593	0.891193	0.925616	-0.111515
ACTB	CLL-H-000622	990	1.56004	986	1.48182	0.949859	-0.0742152
ACTB	CLL-H-000623	1530	2.41097	1598	2.40156	0.996099	-0.00563859
ACTB	CLL-H-000624	805	1.26852	975	1.46528	1.15512	0.208039
ACTB	CLL-H-000625	219	0.345099	201	0.302074	0.875325	-0.19211
ACTB	CLL-H-000626	1339	2.10999	1300	1.95371	0.925934	-0.111019
ACTB	CLL-H-000627	1305	2.05641	1519	2.28284	1.11011	0.150698
ACTB	CLL-H-000628	334	0.526316	407	0.611662	1.16216	0.216806
ACTB	CLL-H-000629	575	0.906083	627	0.94229	1.03996	0.0565291
ACTB	CLL-H-000630	929	1.46391	928	1.39465	0.952685	-0.0699281
ACTB	CLL-H-000631	317	0.499527	282	0.423805	0.848413	-0.237162
ACTB	CLL-H-000632	1211	1.90829	1169	1.75684	0.920635	-0.119298
ACTB	CLL-H-000633	381	0.600378	397	0.596634	0.993763	-0.00902634
ACTB	CLL-H-000634	824	1.29846	856	1.28644	0.990749	-0.0134079
ACTB	CLL-H-000635	564	0.888749	546	0.820559	0.923274	-0.115169
ACTB	CLL-H-000636	324	0.510558	263	0.395251	0.774155	-0.369305
ACTB	CLL-H-000637	251	0.395525	254	0.381725	0.965111	-0.0512332
ACTB	CLL-H-000638	591	0.931295	611	0.918245	0.985987	-0.0203601
ACTB	CLL-H-000639	646	1.01796	546	0.820559	0.806079	-0.311008
ACTB	CLL-H-000640	764	1.20391	761	1.14367	0.949967	-0.0740505
ACTB	CLL-H-000641	471	0.7422	498	0.748422	1.00838	0.0120443
ACTB	CLL-H-000642	470	0.740624	472	0.709348	0.95777	-0.0622482
ACTB	CLL-H-000643	87	0.137094	72	0.108206	0.789279	-0.341393
ACTB	CLL-H-000644	481	0.757958	493	0.740908	0.977505	-0.0328236
ACTB	CLL-H-000645	830	1.30791	958	1.43974	1.10079	0.13854
ACTB	CLL-H-000646	192	0.302553	177	0.266005	0.879203	-0.185731
ACTG1	CLL-H-000647	612	0.964387	655	0.98437	1.02072	0.0295889
ACTG1	CLL-H-000648	959	1.51119	947	1.4232	0.941778	-0.0865407
ACTG1	CLL-H-000649	92	0.144973	102	0.153291	1.05738	0.080489
ACTG1	CLL-H-000650	294	0.463284	268	0.402765	0.86937	-0.201957
ACTG1	CLL-H-000651	741	1.16766	684	1.02795	0.88035	-0.183852
ACTG1	CLL-H-000652	222	0.349827	237	0.356177	1.01815	0.025953
ACTG2	CLL-H-000653	333	0.52474	375	0.563571	1.074	0.102994
ACTG2	CLL-H-000654	874	1.37725	815	1.22483	0.889331	-0.169208
ACTG2	CLL-H-000655	808	1.27324	889	1.33604	1.04932	0.0694538
ACTG2	CLL-H-000656	432	0.680744	420	0.631199	0.92722	-0.109016
ACTG2	CLL-H-000657	492	0.775292	505	0.758942	0.978912	-0.0307493
ACTN1	CLL-H-000658	563	0.887173	516	0.775473	0.874095	-0.194138
ACTN1	CLL-H-000659	651	1.02584	710	1.06703	1.04015	0.0567871
ACTN1	CLL-H-000660	956	1.50646	1045	1.57048	1.0425	0.0600461
ACTN1	CLL-H-000661	934	1.47179	958	1.43974	0.978219	-0.0317712
ACTN1	CLL-H-000662	611	0.962811	797	1.19778	1.24404	0.315033
ACTN1	CLL-H-000663	167	0.263158	224	0.33664	1.27923	0.355276
ACTN2	CLL-H-000664	640	1.00851	609	0.915239	0.907517	-0.140004
ACTN2	CLL-H-000665	753	1.18657	791	1.18876	1.00184	0.00265348
ACTN2	CLL-H-000666	960	1.51276	1012	1.52089	1.00537	0.00772863
ACTN2	CLL-H-000667	514	0.809959	528	0.793508	0.979689	-0.0296048
ACTN2	CLL-H-000668	363	0.572014	301	0.452359	0.790819	-0.33858
ACTN2	CLL-H-000669	1198	1.8878	1327	1.99429	1.05641	0.0791661
ACTN3	CLL-H-000670	616	0.97069	652	0.979862	1.00945	0.0135673
ACTN3	CLL-H-000671	584	0.920265	613	0.92125	1.00107	0.00154436
ACTN3	CLL-H-000672	513	0.808383	487	0.731891	0.905376	-0.143411
ACTN3	CLL-H-000673	444	0.699653	453	0.680794	0.973044	-0.039423
ACTN3	CLL-H-000674	523	0.824141	466	0.700331	0.84977	-0.234855
ACTN3	CLL-H-000675	1171	1.84526	1063	1.59754	0.865752	-0.207974
ACTN4	CLL-H-000676	391	0.616136	454	0.682296	1.10738	0.147149
ACTN4	CLL-H-000677	472	0.743776	438	0.658251	0.885012	-0.17623
ACTN4	CLL-H-000678	741	1.16766	768	1.15419	0.988463	-0.0167416
ACTN4	CLL-H-000679	405	0.638197	386	0.580102	0.90897	-0.137695
ACTN4	CLL-H-000680	1777	2.80019	1819	2.73369	0.976253	-0.0346725
ACTR2	CLL-H-000681	1004	1.5821	1128	1.69522	1.0715	0.0996335
ACTR2	CLL-H-000682	876	1.3804	941	1.41419	1.02448	0.0348895
ACTR2	CLL-H-000683	358	0.564135	328	0.492937	0.873792	-0.194638
ACTR2	CLL-H-000684	403	0.635046	422	0.634205	0.998676	-0.00191118
ACTR2	CLL-H-000685	149	0.234794	188	0.282537	1.20334	0.267046
ACTR3	CLL-H-000686	1570	2.474	1693	2.54433	1.02843	0.0404431
ACTR3	CLL-H-000687	337	0.531043	357	0.536519	1.01031	0.0148011
ACTR3	CLL-H-000688	988	1.55689	1163	1.74782	1.12264	0.166894
ACTR3	CLL-H-000689	346	0.545225	406	0.610159	1.1191	0.162333
ACTR3	CLL-H-000690	425	0.669713	440	0.661256	0.987372	-0.0183337
ACVR1	CLL-H-000691	124	0.195399	151	0.226931	1.16138	0.215834
ACVR1	CLL-H-000692	393	0.619288	339	0.509468	0.822668	-0.281618
ACVR1	CLL-H-000693	239	0.376615	227	0.341148	0.905827	-0.142693
ACVR1	CLL-H-000694	1461	2.30224	1409	2.11752	0.919767	-0.120659
ACVR1	CLL-H-000695	836	1.31737	1064	1.59904	1.21382	0.279549
ACVR1	CLL-H-000696	257	0.40498	273	0.41028	1.01309	0.0187582
ACVR1B	CLL-H-000697	1537	2.422	1787	2.6856	1.10884	0.149048
ACVR1B	CLL-H-000698	872	1.37409	920	1.38263	1.00621	0.00893138
ACVR1B	CLL-H-000699	1532	2.41412	1631	2.45116	1.01534	0.0219661
ACVR1B	CLL-H-000700	235	0.370312	257	0.386234	1.043	0.0607333
ACVR1B	CLL-H-000701	1934	3.04759	2246	3.37541	1.10757	0.147396
ACVR1C	CLL-H-000702	464	0.731169	495	0.743913	1.01743	0.0249294
ACVR1C	CLL-H-000703	1447	2.28018	1611	2.4211	1.0618	0.0865172
ACVR1C	CLL-H-000704	546	0.860384	545	0.819056	0.951965	-0.0710191
ACVR1C	CLL-H-000705	988	1.55689	1111	1.66967	1.07244	0.100902
ACVR1C	CLL-H-000706	1005	1.58367	1042	1.56598	0.988824	-0.0162146
ACVR1C	CLL-H-000707	539	0.849354	601	0.903216	1.06342	0.0887054
ACVR2A	CLL-H-000708	1313	2.06902	1323	1.98828	0.960976	-0.0574282
ACVR2A	CLL-H-000709	835	1.31579	870	1.30748	0.993688	-0.00913514
ACVR2A	CLL-H-000710	553	0.871415	592	0.88969	1.02097	0.0299434
ACVR2A	CLL-H-000711	1314	2.0706	1404	2.11001	1.01903	0.0272033
ACVR2A	CLL-H-000712	938	1.4781	1039	1.56147	1.0564	0.0791615
ACVR2B	CLL-H-000713	624	0.983297	818	1.22934	1.25022	0.32218
ACVR2B	CLL-H-000714	370	0.583044	394	0.592125	1.01557	0.022296
ACVR2B	CLL-H-000715	1435	2.26127	1404	2.11001	0.933109	-0.0998821
ACVR2B	CLL-H-000716	1500	2.36369	1399	2.10249	0.889495	-0.168941
ACVR2B	CLL-H-000717	559	0.88087	677	1.01743	1.15503	0.207933
ACVRL1	CLL-H-000718	754	1.18815	791	1.18876	1.00051	0.000738826
ACVRL1	CLL-H-000719	316	0.497951	281	0.422302	0.848079	-0.237729
ACVRL1	CLL-H-000720	410	0.646076	429	0.644725	0.997908	-0.00302061
ACVRL1	CLL-H-000721	51	0.0803656	45	0.0676285	0.841511	-0.248947
ACVRL1	CLL-H-000722	1036	1.63252	1183	1.77788	1.08904	0.123052
ACVRL1	CLL-H-000723	181	0.285219	178	0.267508	0.937905	-0.0924868
ACY1	CLL-H-000724	519	0.817838	494	0.742411	0.907772	-0.139598
ACY1	CLL-H-000725	879	1.38512	855	1.28494	0.927672	-0.108313
ACY1	CLL-H-000726	283	0.44595	327	0.491434	1.10199	0.140114
ACY1	CLL-H-000727	351	0.553104	343	0.515479	0.931975	-0.101637
ACY1	CLL-H-000728	444	0.699653	417	0.626691	0.895716	-0.158887
ACY1	CLL-H-000729	1100	1.73338	1267	1.90412	1.0985	0.135539
ACY3	CLL-H-000730	498	0.784746	566	0.850616	1.08394	0.116282
ACY3	CLL-H-000731	967	1.52379	1015	1.5254	1.00105	0.00151759
ACY3	CLL-H-000732	460	0.724866	495	0.743913	1.02628	0.0374203
ACY3	CLL-H-000733	417	0.657107	408	0.613165	0.933128	-0.0998526
ACY3	CLL-H-000734	904	1.42452	952	1.43072	1.00435	0.00626446
ACY3	CLL-H-000735	401	0.631894	424	0.637211	1.00841	0.0120877
ACYP1	CLL-H-000736	370	0.583044	406	0.610159	1.04651	0.0655801
ACYP1	CLL-H-000737	730	1.15033	902	1.35558	1.17842	0.236857
ACYP1	CLL-H-000738	515	0.811535	480	0.721371	0.888897	-0.169912
ACYP1	CLL-H-000739	712	1.12197	751	1.12864	1.00595	0.00856132
ACYP1	CLL-H-000740	185	0.291522	235	0.353171	1.21147	0.276761
ACYP2	CLL-H-000741	621	0.978569	741	1.11362	1.138	0.186506
ACYP2	CLL-H-000742	276	0.43492	295	0.443342	1.01937	0.0276723
ACYP2	CLL-H-000743	735	1.15821	989	1.48632	1.28329	0.359852
ACYP2	CLL-H-000744	549	0.865112	547	0.822062	0.950238	-0.0736397
ACYP2	CLL-H-000745	1202	1.89411	1230	1.84851	0.975928	-0.0351529
ADA	CLL-H-000746	484	0.762685	498	0.748422	0.981299	-0.0272357
ADA	CLL-H-000747	1341	2.11314	1327	1.99429	0.943755	-0.0835152
ADA	CLL-H-000748	237	0.373464	158	0.237451	0.635808	-0.653337
ADA	CLL-H-000749	660	1.04003	675	1.01443	0.975387	-0.0359529
ADA	CLL-H-000750	553	0.871415	507	0.761948	0.87438	-0.193668
ADAM10	CLL-H-000751	1148	1.80901	1054	1.58401	0.875621	-0.191622
ADAM10	CLL-H-000752	788	1.24173	837	1.25789	1.01302	0.0186576
ADAM10	CLL-H-000753	318	0.501103	316	0.474902	0.947714	-0.0774766
ADAM10	CLL-H-000754	1754	2.76395	1813	2.72468	0.985792	-0.0206442
ADAM10	CLL-H-000755	636	1.00221	587	0.882176	0.880234	-0.184041
ADAM12	CLL-H-000756	600	0.945477	427	0.641719	0.678725	-0.559101
ADAM12	CLL-H-000757	389	0.612985	459	0.689811	1.12533	0.17035
ADAM12	CLL-H-000758	223	0.351402	231	0.34716	0.987926	-0.0175252
ADAM12	CLL-H-000759	192	0.302553	167	0.250977	0.829531	-0.269633
ADAM12	CLL-H-000760	616	0.97069	669	1.00541	1.03577	0.0507015
ADAM17	CLL-H-000761	433	0.68232	451	0.677788	0.993358	-0.00961394
ADAM17	CLL-H-000762	839	1.32209	858	1.28945	0.97531	-0.0360675
ADAM17	CLL-H-000763	304	0.479042	313	0.470394	0.981947	-0.026283
ADAM17	CLL-H-000764	1170	1.84368	1025	1.54043	0.835517	-0.259259
ADAM17	CLL-H-000765	1484	2.33848	1584	2.38052	1.01798	0.0257069
ADAM8	CLL-H-000766	678	1.06839	632	0.949805	0.889006	-0.169735
ADAM8	CLL-H-000767	553	0.871415	568	0.853622	0.979581	-0.0297629
ADAM8	CLL-H-000768	348	0.548377	473	0.710851	1.29628	0.374379
ADAM8	CLL-H-000769	379	0.597227	362	0.544034	0.910933	-0.134582
ADAM8	CLL-H-000770	1462	2.30381	1494	2.24527	0.974587	-0.0371375
ADAM9	CLL-H-000771	826	1.30161	828	1.24436	0.956021	-0.0648854
ADAM9	CLL-H-000772	693	1.09203	691	1.03847	0.95096	-0.072544
ADAM9	CLL-H-000773	1095	1.7255	1101	1.65464	0.958938	-0.0604907
ADAM9	CLL-H-000774	443	0.698078	362	0.544034	0.779331	-0.359691
ADAM9	CLL-H-000775	613	0.965963	624	0.937782	0.970826	-0.0427154
ADAMTS13	CLL-H-000776	239	0.376615	214	0.321611	0.853951	-0.227774
ADAMTS13	CLL-H-000777	247	0.389222	205	0.308085	0.791542	-0.337261
ADAMTS13	CLL-H-000778	625	0.984872	597	0.897205	0.910986	-0.1345
ADAMTS13	CLL-H-000779	651	1.02584	653	0.981365	0.956642	-0.0639489
ADAMTS13	CLL-H-000780	1004	1.5821	1017	1.5284	0.966061	-0.0498139
ADAR	CLL-H-000781	291	0.458557	329	0.494439	1.07825	0.108694
ADAR	CLL-H-000782	636	1.00221	765	1.14968	1.14715	0.198059
ADAR	CLL-H-000783	538	0.847778	681	1.02344	1.20721	0.271674
ADAR	CLL-H-000784	405	0.638197	441	0.662759	1.03849	0.0544824
ADAR	CLL-H-000785	315	0.496376	398	0.598136	1.20501	0.269042
ADARB1	CLL-H-000786	426	0.671289	465	0.698828	1.04102	0.0580029
ADARB1	CLL-H-000787	866	1.36464	676	1.01593	0.744468	-0.425718
ADARB1	CLL-H-000788	581	0.915537	700	1.052	1.14905	0.200442
ADARB1	CLL-H-000789	458	0.721714	397	0.596634	0.826689	-0.274583
ADARB1	CLL-H-000790	295	0.46486	326	0.489931	1.05393	0.0757827
ADC	CLL-H-000791	1142	1.79956	1249	1.87707	1.04307	0.0608365
ADC	CLL-H-000792	726	1.14403	796	1.19627	1.04567	0.0644245
ADC	CLL-H-000793	668	1.05263	750	1.12714	1.07078	0.0986681
ADC	CLL-H-000794	1046	1.64828	1078	1.62008	0.982889	-0.0249
ADC	CLL-H-000795	649	1.02269	699	1.0505	1.02719	0.0386996
ADC	CLL-H-000796	300	0.472739	419	0.629696	1.33202	0.413613
ADCY1	CLL-H-000797	604	0.951781	483	0.725879	0.762654	-0.3909
ADCY1	CLL-H-000798	479	0.754806	619	0.930268	1.23246	0.301539
ADCY1	CLL-H-000799	520	0.819414	505	0.758942	0.926201	-0.110603
ADCY1	CLL-H-000800	95	0.149701	111	0.166817	1.11434	0.156186
ADCY1	CLL-H-000801	1198	1.8878	1396	2.09799	1.11134	0.152297
ADCY1	CLL-H-000802	391	0.616136	359	0.539525	0.875659	-0.191559
ADCY2	CLL-H-000803	1003	1.58052	1044	1.56898	0.992697	-0.0105742
ADCY2	CLL-H-000804	752	1.185	709	1.06552	0.899178	-0.153321
ADCY2	CLL-H-000805	281	0.442799	277	0.416291	0.940136	-0.0890585
ADCY2	CLL-H-000806	1154	1.81847	1240	1.86354	1.02479	0.0353226
ADCY2	CLL-H-000807	371	0.58462	408	0.613165	1.04883	0.0687756
ADCY3	CLL-H-000808	865	1.36306	765	1.14968	0.843456	-0.245615
ADCY3	CLL-H-000809	133	0.209581	157	0.235948	1.12581	0.170964
ADCY3	CLL-H-000810	371	0.58462	306	0.459874	0.78662	-0.346262
ADCY3	CLL-H-000811	752	1.185	921	1.38413	1.16804	0.224094
ADCY3	CLL-H-000812	374	0.589348	324	0.486925	0.82621	-0.275419
ADCY4	CLL-H-000813	1114	1.75544	1266	1.90261	1.08384	0.116154
ADCY4	CLL-H-000814	924	1.45604	976	1.46679	1.00738	0.010614
ADCY4	CLL-H-000815	180	0.283643	189	0.28404	1.0014	0.00201498
ADCY4	CLL-H-000816	897	1.41349	910	1.3676	0.967534	-0.0476158
ADCY4	CLL-H-000817	717	1.12985	764	1.14818	1.01623	0.0232252
ADCY4	CLL-H-000818	617	0.972266	741	1.11362	1.14538	0.195829
ADCY5	CLL-H-000819	227	0.357706	231	0.34716	0.970518	-0.0431738
ADCY5	CLL-H-000820	923	1.45446	921	1.38413	0.951646	-0.0715038
ADCY5	CLL-H-000821	233	0.36716	258	0.387737	1.05604	0.0786668
ADCY5	CLL-H-000822	674	1.06209	790	1.18726	1.11785	0.16073
ADCY5	CLL-H-000823	202	0.318311	219	0.329125	1.03397	0.0482012
ADCY6	CLL-H-000824	476	0.750079	424	0.637211	0.849525	-0.235272
ADCY6	CLL-H-000825	464	0.731169	568	0.853622	1.16748	0.223392
ADCY6	CLL-H-000826	342	0.538922	306	0.459874	0.853321	-0.228839
ADCY6	CLL-H-000827	128	0.201702	132	0.198377	0.983516	-0.0239802
ADCY6	CLL-H-000828	370	0.583044	417	0.626691	1.07486	0.104148
ADCY6	CLL-H-000829	321	0.50583	291	0.437331	0.86458	-0.209928
ADCY7	CLL-H-000830	299	0.471163	262	0.393748	0.835694	-0.258953
ADCY7	CLL-H-000831	313	0.493224	263	0.395251	0.801362	-0.319474
ADCY7	CLL-H-000832	526	0.828869	441	0.662759	0.799595	-0.322658
ADCY7	CLL-H-000833	230	0.362433	187	0.281034	0.775409	-0.36697
ADCY7	CLL-H-000834	557	0.877718	566	0.850616	0.969122	-0.0452496
ADCY8	CLL-H-000835	668	1.05263	847	1.27292	1.20927	0.27414
ADCY8	CLL-H-000836	487	0.767413	512	0.769462	1.00267	0.00384769
ADCY8	CLL-H-000837	81	0.127639	89	0.133754	1.04791	0.0675091
ADCY8	CLL-H-000838	370	0.583044	463	0.695822	1.19343	0.255113
ADCY8	CLL-H-000839	464	0.731169	487	0.731891	1.00099	0.00142262
ADCY8	CLL-H-000840	527	0.830444	642	0.964833	1.16183	0.216396
ADCY9	CLL-H-000841	291	0.458557	261	0.392245	0.855391	-0.225344
ADCY9	CLL-H-000842	254	0.400252	233	0.350165	0.874862	-0.192873
ADCY9	CLL-H-000843	347	0.546801	411	0.617674	1.12961	0.175828
ADCY9	CLL-H-000844	767	1.20864	788	1.18425	0.979824	-0.0294053
ADCY9	CLL-H-000845	943	1.48598	882	1.32552	0.892019	-0.164853
ADCYAP1	CLL-H-000846	1352	2.13048	1312	1.97175	0.925496	-0.111702
ADCYAP1	CLL-H-000847	417	0.657107	397	0.596634	0.90797	-0.139283
ADCYAP1	CLL-H-000848	827	1.30318	845	1.26991	0.97447	-0.0373103
ADCYAP1	CLL-H-000849	600	0.945477	708	1.06402	1.12538	0.170413
ADCYAP1	CLL-H-000850	524	0.825717	571	0.85813	1.03925	0.0555496
ADCYAP1R1	CLL-H-000851	357	0.562559	415	0.623685	1.10866	0.148813
ADCYAP1R1	CLL-H-000852	503	0.792625	511	0.767959	0.96888	-0.0456095
ADCYAP1R1	CLL-H-000853	275	0.433344	259	0.38924	0.898223	-0.154854
ADCYAP1R1	CLL-H-000854	318	0.501103	359	0.539525	1.07667	0.106583
ADCYAP1R1	CLL-H-000855	641	1.01009	673	1.01142	1.00132	0.0019078
ADD1	CLL-H-000856	492	0.775292	559	0.840096	1.08359	0.115816
ADD1	CLL-H-000857	141	0.222187	137	0.205891	0.926656	-0.109894
ADD1	CLL-H-000858	607	0.956508	582	0.874662	0.914432	-0.129052
ADD1	CLL-H-000859	403	0.635046	351	0.527502	0.830652	-0.267683
ADD1	CLL-H-000860	340	0.535771	308	0.462879	0.863951	-0.210979
ADD1	CLL-H-000861	376	0.592499	439	0.659754	1.11351	0.155114
ADH1A	CLL-H-000862	332	0.523164	302	0.453862	0.867533	-0.205009
ADH1A	CLL-H-000863	944	1.48755	972	1.46078	0.982	-0.0262049
ADH1A	CLL-H-000864	464	0.731169	487	0.731891	1.00099	0.00142262
ADH1A	CLL-H-000865	382	0.601954	317	0.476405	0.791431	-0.337464
ADH1A	CLL-H-000866	1806	2.84589	1790	2.69011	0.945263	-0.0812127
ADH1B	CLL-H-000867	578	0.91081	641	0.96333	1.05766	0.0808805
ADH1B	CLL-H-000868	333	0.52474	344	0.516982	0.985216	-0.021488
ADH1B	CLL-H-000869	1914	3.01607	1962	2.9486	0.97763	-0.0326401
ADH1B	CLL-H-000870	619	0.975418	618	0.928765	0.952171	-0.0707069
ADH1B	CLL-H-000871	743	1.17082	854	1.28344	1.09619	0.1325
ADH1C	CLL-H-000872	448	0.705957	466	0.700331	0.992031	-0.0115431
ADH1C	CLL-H-000873	1171	1.84526	1235	1.85603	1.00584	0.00839562
ADH1C	CLL-H-000874	454	0.715411	494	0.742411	1.03774	0.0534444
ADH1C	CLL-H-000875	289	0.455405	459	0.689811	1.51472	0.59905
ADH1C	CLL-H-000876	591	0.931295	671	1.00842	1.08281	0.11478
ADH4	CLL-H-000877	303	0.477466	303	0.455365	0.953712	-0.0683743
ADH4	CLL-H-000878	970	1.52852	1052	1.581	1.03434	0.0487037
ADH4	CLL-H-000879	220	0.346675	191	0.287045	0.827995	-0.272305
ADH4	CLL-H-000880	417	0.657107	468	0.703336	1.07035	0.0980868
ADH4	CLL-H-000881	893	1.40719	885	1.33003	0.945168	-0.0813571
ADH5	CLL-H-000882	602	0.948629	516	0.775473	0.817467	-0.290767
ADH5	CLL-H-000883	1318	2.0769	1386	2.08296	1.00292	0.00420254
ADH5	CLL-H-000884	600	0.945477	729	1.09558	1.15876	0.212582
ADH5	CLL-H-000885	326	0.513709	351	0.527502	1.02685	0.0382247
ADH5	CLL-H-000886	388	0.611409	411	0.617674	1.01025	0.0147074
ADH6	CLL-H-000887	1506	2.37315	1572	2.36249	0.995508	-0.0064949
ADH6	CLL-H-000888	1017	1.60258	1250	1.87857	1.17221	0.229234
ADH6	CLL-H-000889	954	1.50331	980	1.4728	0.979704	-0.0295819
ADH6	CLL-H-000890	335	0.527892	274	0.411782	0.780051	-0.35836
ADH6	CLL-H-000891	1391	2.19193	1703	2.55936	1.16763	0.223582
ADH6	CLL-H-000892	865	1.36306	850	1.27743	0.937174	-0.0936116
ADH7	CLL-H-000893	1883	2.96722	2127	3.19657	1.07729	0.107413
ADH7	CLL-H-000894	962	1.51592	997	1.49835	0.988411	-0.0168177
ADH7	CLL-H-000895	481	0.757958	519	0.779982	1.02906	0.0413233
ADH7	CLL-H-000896	1221	1.92405	1445	2.17163	1.12868	0.174632
ADH7	CLL-H-000897	973	1.53325	1080	1.62308	1.05859	0.0821453
ADHFE1	CLL-H-000898	603	0.950205	596	0.895702	0.942641	-0.08522
ADHFE1	CLL-H-000899	267	0.420737	289	0.434325	1.0323	0.0458554
ADHFE1	CLL-H-000900	340	0.535771	354	0.532011	0.992983	-0.0101597
ADHFE1	CLL-H-000901	814	1.2827	739	1.11061	0.865839	-0.207829
ADHFE1	CLL-H-000902	181	0.285219	168	0.25248	0.885213	-0.175903
ADIPOQ	CLL-H-000903	1531	2.41254	1680	2.5248	1.04653	0.0656126
ADIPOQ	CLL-H-000904	816	1.28585	792	1.19026	0.925662	-0.111443
ADIPOQ	CLL-H-000905	664	1.04633	791	1.18876	1.13612	0.18412
ADIPOQ	CLL-H-000906	453	0.713835	450	0.676285	0.947396	-0.0779604
ADIPOQ	CLL-H-000907	1268	1.99811	1359	2.04238	1.02216	0.0316164
ADIPOR1	CLL-H-000908	385	0.606681	480	0.721371	1.18904	0.249802
ADIPOR1	CLL-H-000909	547	0.86196	519	0.779982	0.904893	-0.144181
ADIPOR1	CLL-H-000910	393	0.619288	390	0.586114	0.946432	-0.0794295
ADIPOR1	CLL-H-000911	945	1.48913	1075	1.61557	1.08491	0.117576
ADIPOR1	CLL-H-000912	521	0.82099	723	1.08656	1.32348	0.404338
ADIPOR1	CLL-H-000913	772	1.21651	788	1.18425	0.973478	-0.0387796
ADIPOR2	CLL-H-000914	259	0.408131	271	0.407274	0.997899	-0.00303359
ADIPOR2	CLL-H-000915	540	0.85093	499	0.749925	0.881301	-0.182294
ADIPOR2	CLL-H-000916	1066	1.6798	1262	1.8966	1.12907	0.17513
ADIPOR2	CLL-H-000917	231	0.364009	270	0.405771	1.11473	0.156692
ADIPOR2	CLL-H-000918	190	0.299401	211	0.317102	1.05912	0.0828692
ADK	CLL-H-000919	400	0.630318	414	0.622182	0.987092	-0.0187436
ADK	CLL-H-000920	697	1.09833	613	0.92125	0.838774	-0.253646
ADK	CLL-H-000921	552	0.869839	505	0.758942	0.872508	-0.196759
ADK	CLL-H-000922	611	0.962811	927	1.39315	1.44696	0.533023
ADK	CLL-H-000923	794	1.25118	939	1.41118	1.12788	0.173612
ADM	CLL-H-000924	301	0.474315	305	0.458371	0.966386	-0.0493286
ADM	CLL-H-000925	295	0.46486	316	0.474902	1.0216	0.0308353
ADM	CLL-H-000926	772	1.21651	756	1.13616	0.933946	-0.098589
ADM	CLL-H-000927	229	0.360857	281	0.422302	1.17028	0.226848
ADM	CLL-H-000928	668	1.05263	661	0.993387	0.943718	-0.0835722
ADM	CLL-H-000929	294	0.463284	350	0.525999	1.13537	0.183164
ADORA1	CLL-H-000930	235	0.370312	218	0.327622	0.88472	-0.176707
ADORA1	CLL-H-000931	452	0.71226	429	0.644725	0.905182	-0.143719
ADORA1	CLL-H-000932	876	1.3804	905	1.36008	0.985285	-0.0213874
ADORA1	CLL-H-000933	563	0.887173	603	0.906222	1.02147	0.0306487
ADORA1	CLL-H-000934	308	0.485345	330	0.495942	1.02183	0.0311613
ADORA2A	CLL-H-000935	720	1.13457	751	1.12864	0.994775	-0.00755834
ADORA2A	CLL-H-000936	455	0.716987	455	0.683799	0.953712	-0.0683743
ADORA2A	CLL-H-000937	957	1.50804	961	1.44424	0.957698	-0.0623568
ADORA2A	CLL-H-000938	240	0.378191	187	0.281034	0.743101	-0.42837
ADORA2A	CLL-H-000939	586	0.923416	581	0.873159	0.945575	-0.0807368
ADORA2A	CLL-H-000940	488	0.768988	554	0.832582	1.0827	0.11463
ADORA2B	CLL-H-000941	288	0.453829	372	0.559062	1.23188	0.300859
ADORA2B	CLL-H-000942	445	0.701229	396	0.595131	0.848697	-0.236679
ADORA2B	CLL-H-000943	749	1.18027	901	1.35407	1.14726	0.198187
ADORA2B	CLL-H-000944	998	1.57264	1104	1.65915	1.05501	0.0772541
ADORA2B	CLL-H-000945	452	0.71226	504	0.757439	1.06343	0.0887266
ADORA2B	CLL-H-000946	1153	1.81689	1269	1.90712	1.04966	0.0699252
ADORA3	CLL-H-000947	1310	2.06429	1352	2.03186	0.984289	-0.022846
ADORA3	CLL-H-000948	421	0.66341	429	0.644725	0.971835	-0.0412169
ADORA3	CLL-H-000949	408	0.642925	357	0.536519	0.834498	-0.261019
ADORA3	CLL-H-000950	242	0.381343	384	0.577096	1.51333	0.597725
ADORA3	CLL-H-000951	898	1.41506	740	1.11211	0.78591	-0.347565
ADRA1A	CLL-H-000952	426	0.671289	431	0.647731	0.964906	-0.0515399
ADRA1A	CLL-H-000953	305	0.480618	246	0.369702	0.769223	-0.378525
ADRA1A	CLL-H-000954	557	0.877718	591	0.888188	1.01193	0.0171065
ADRA1A	CLL-H-000955	475	0.748503	413	0.620679	0.829228	-0.27016
ADRA1A	CLL-H-000956	793	1.24961	883	1.32702	1.06195	0.0867182
ADRA1A	CLL-H-000957	344	0.542074	319	0.479411	0.884402	-0.177226
ADRA1B	CLL-H-000958	249	0.392373	272	0.408777	1.04181	0.0590866
ADRA1B	CLL-H-000959	502	0.791049	452	0.679291	0.858721	-0.219739
ADRA1B	CLL-H-000960	940	1.48125	1008	1.51488	1.0227	0.0323886
ADRA1B	CLL-H-000961	211	0.332493	187	0.281034	0.845233	-0.242579
ADRA1B	CLL-H-000962	553	0.871415	570	0.856628	0.983031	-0.0246919
ADRA1D	CLL-H-000963	558	0.879294	624	0.937782	1.06652	0.0929066
ADRA1D	CLL-H-000964	2260	3.5613	2233	3.35588	0.942318	-0.0857139
ADRA1D	CLL-H-000965	2368	3.73148	2327	3.49714	0.937199	-0.0935722
ADRA1D	CLL-H-000966	267	0.420737	229	0.344154	0.817978	-0.289866
ADRA1D	CLL-H-000967	384	0.605106	486	0.730388	1.20704	0.271476
ADRA2A	CLL-H-000968	296	0.466436	395	0.593628	1.27269	0.347881
ADRA2A	CLL-H-000969	532	0.838323	503	0.755936	0.901724	-0.149242
ADRA2A	CLL-H-000970	883	1.39143	937	1.40818	1.01204	0.0172613
ADRA2A	CLL-H-000971	999	1.57422	1058	1.59002	1.01004	0.0144087
ADRA2A	CLL-H-000972	560	0.882446	589	0.885182	1.0031	0.00446646
ADRA2A	CLL-H-000973	910	1.43397	861	1.29396	0.902358	-0.148228
ADRA2B	CLL-H-000974	343	0.540498	321	0.482417	0.892541	-0.16401
ADRA2B	CLL-H-000975	780	1.22912	880	1.32251	1.07598	0.105655
ADRA2B	CLL-H-000976	1012	1.59471	1215	1.82597	1.14502	0.195373
ADRA2B	CLL-H-000977	639	1.00693	763	1.14668	1.13878	0.187493
ADRA2B	CLL-H-000978	573	0.902931	614	0.922753	1.02195	0.0313292
ADRA2C	CLL-H-000979	462	0.728018	407	0.611662	0.840175	-0.251238
ADRA2C	CLL-H-000980	472	0.743776	531	0.798016	1.07293	0.101551
ADRA2C	CLL-H-000981	881	1.38828	936	1.40667	1.01325	0.0189922
ADRA2C	CLL-H-000982	689	1.08572	613	0.92125	0.848513	-0.236991
ADRA2C	CLL-H-000983	149	0.234794	172	0.258491	1.10093	0.138722
ADRB1	CLL-H-000984	676	1.06524	658	0.988879	0.928317	-0.10731
ADRB1	CLL-H-000985	305	0.480618	296	0.444845	0.92557	-0.111586
ADRB1	CLL-H-000986	1133	1.78538	995	1.49534	0.837549	-0.255754
ADRB1	CLL-H-000987	449	0.707532	541	0.813045	1.14913	0.200539
ADRB1	CLL-H-000988	837	1.31894	983	1.47731	1.12007	0.163589
ADRB2	CLL-H-000989	309	0.486921	354	0.532011	1.0926	0.127768
ADRB2	CLL-H-000990	312	0.491648	311	0.467388	0.950655	-0.0730058
ADRB2	CLL-H-000991	181	0.285219	169	0.253983	0.890483	-0.167341
ADRB2	CLL-H-000992	762	1.20076	844	1.26841	1.05634	0.0790777
ADRB2	CLL-H-000993	533	0.839899	678	1.01894	1.21316	0.278775
ADRB3	CLL-H-000994	429	0.676016	465	0.698828	1.03374	0.0478787
ADRB3	CLL-H-000995	342	0.538922	326	0.489931	0.909094	-0.137499
ADRB3	CLL-H-000996	819	1.29058	931	1.39916	1.08413	0.116543
ADRB3	CLL-H-000997	995	1.56792	936	1.40667	0.89716	-0.156562
ADRB3	CLL-H-000998	383	0.60353	398	0.598136	0.991064	-0.0129503
ADRB3	CLL-H-000999	676	1.06524	745	1.11963	1.05106	0.0718428
ADRBK1	CLL-H-001000	452	0.71226	415	0.623685	0.875643	-0.191586
ADRBK1	CLL-H-001001	542	0.854081	612	0.919748	1.07689	0.106864
ADRBK1	CLL-H-001002	523	0.824141	476	0.715359	0.868006	-0.204224
ADRBK1	CLL-H-001003	621	0.978569	692	1.03998	1.06275	0.0878044
ADRBK1	CLL-H-001004	553	0.871415	626	0.940787	1.07961	0.110509
ADRBK1	CLL-H-001005	377	0.594075	338	0.507965	0.855052	-0.225916
ADRBK2	CLL-H-001006	656	1.03372	663	0.996393	0.963889	-0.0530613
ADRBK2	CLL-H-001007	283	0.44595	366	0.550045	1.23342	0.302667
ADRBK2	CLL-H-001008	1728	2.72298	1805	2.71265	0.99621	-0.00547873
ADRBK2	CLL-H-001009	406	0.639773	407	0.611662	0.956061	-0.0648253
ADRBK2	CLL-H-001010	361	0.568862	363	0.545537	0.958996	-0.0604036
ADSL	CLL-H-001011	164	0.258431	197	0.296063	1.14562	0.196125
ADSL	CLL-H-001012	121	0.190671	80	0.120228	0.630553	-0.665309
ADSL	CLL-H-001013	311	0.490072	343	0.515479	1.05184	0.0729197
ADSL	CLL-H-001014	309	0.486921	360	0.541028	1.11112	0.152016
ADSL	CLL-H-001015	954	1.50331	923	1.38714	0.922721	-0.116033
ADSL	CLL-H-001016	1299	2.04696	1434	2.15509	1.05283	0.0742692
ADSS	CLL-H-001017	1017	1.60258	1104	1.65915	1.0353	0.0500461
ADSS	CLL-H-001018	514	0.809959	524	0.787496	0.972267	-0.0405759
ADSS	CLL-H-001019	279	0.439647	281	0.422302	0.960549	-0.0580693
ADSS	CLL-H-001020	404	0.636621	380	0.571085	0.897056	-0.15673
ADSS	CLL-H-001021	815	1.28427	933	1.40216	1.0918	0.126703
ADSSL1	CLL-H-001022	1509	2.37788	1682	2.5278	1.06305	0.0882106
ADSSL1	CLL-H-001023	407	0.641349	372	0.559062	0.871698	-0.198101
ADSSL1	CLL-H-001024	135	0.212732	163	0.244965	1.15152	0.203538
ADSSL1	CLL-H-001025	264	0.41601	260	0.390742	0.939262	-0.0904007
ADSSL1	CLL-H-001026	509	0.80208	581	0.873159	1.08862	0.122498
AES	CLL-H-001027	231	0.364009	242	0.363691	0.999127	-0.00126015
AES	CLL-H-001028	1599	2.5197	1615	2.42711	0.963255	-0.0540101
AES	CLL-H-001029	649	1.02269	682	1.02495	1.00221	0.00317892
AES	CLL-H-001030	1162	1.83107	1296	1.9477	1.06369	0.0890813
AES	CLL-H-001031	175	0.275764	167	0.250977	0.910114	-0.135881
AFMID	CLL-H-001032	442	0.696502	421	0.632702	0.9084	-0.1386
AFMID	CLL-H-001033	558	0.879294	529	0.795011	0.904146	-0.145372
AFMID	CLL-H-001034	349	0.549953	266	0.39976	0.726898	-0.460175
AFMID	CLL-H-001035	297	0.468011	374	0.562068	1.20097	0.264201
AFMID	CLL-H-001036	136	0.214308	117	0.175834	0.820473	-0.285472
AFP	CLL-H-001037	204	0.321462	212	0.318605	0.991113	-0.0128792
AFP	CLL-H-001038	897	1.41349	1137	1.70875	1.20889	0.273678
AFP	CLL-H-001039	348	0.548377	388	0.583108	1.06333	0.088595
AFP	CLL-H-001040	1146	1.80586	1264	1.89961	1.05191	0.0730151
AFP	CLL-H-001041	292	0.460132	337	0.506462	1.10069	0.138406
AFP	CLL-H-001042	201	0.316735	224	0.33664	1.06284	0.0879289
AGA	CLL-H-001043	1706	2.68831	1656	2.48873	0.92576	-0.111289
AGA	CLL-H-001044	542	0.854081	659	0.990382	1.15959	0.213611
AGA	CLL-H-001045	133	0.209581	175	0.263	1.25488	0.327554
AGA	CLL-H-001046	424	0.668137	465	0.698828	1.04593	0.0647921
AGA	CLL-H-001047	718	1.13142	718	1.07905	0.953712	-0.0683743
AGA	CLL-H-001048	513	0.808383	535	0.804028	0.994612	-0.00779428
AGER	CLL-H-001049	454	0.715411	442	0.664262	0.928504	-0.10702
AGER	CLL-H-001050	325	0.512134	188	0.282537	0.551686	-0.858081
AGER	CLL-H-001051	380	0.598802	267	0.401262	0.670108	-0.577534
AGER	CLL-H-001052	321	0.50583	316	0.474902	0.938857	-0.0910231
AGER	CLL-H-001053	378	0.595651	398	0.598136	1.00417	0.00600785
AGER	CLL-H-001054	744	1.17239	725	1.08957	0.929357	-0.105696
AGK	CLL-H-001055	1053	1.65931	1139	1.71175	1.0316	0.044888
AGK	CLL-H-001056	434	0.683895	405	0.608656	0.889985	-0.168147
AGK	CLL-H-001057	1278	2.01387	1366	2.0529	1.01938	0.0276953
AGK	CLL-H-001058	524	0.825717	495	0.743913	0.90093	-0.150513
AGK	CLL-H-001059	597	0.94075	582	0.874662	0.929749	-0.105086
AGK	CLL-H-001060	520	0.819414	622	0.934776	1.14079	0.190029
AGL	CLL-H-001061	551	0.868263	639	0.960325	1.10603	0.145389
AGL	CLL-H-001062	859	1.35361	965	1.45026	1.0714	0.0994965
AGL	CLL-H-001063	23	0.0362433	24	0.0360685	0.995178	-0.0069738
AGL	CLL-H-001064	324	0.510558	369	0.554554	1.08617	0.119253
AGL	CLL-H-001065	686	1.081	658	0.988879	0.914785	-0.128495
AGL	CLL-H-001066	283	0.44595	304	0.456868	1.02448	0.0348949
AGMAT	CLL-H-001067	352	0.55468	380	0.571085	1.02958	0.0420496
AGMAT	CLL-H-001068	344	0.542074	317	0.476405	0.878857	-0.1863
AGMAT	CLL-H-001069	903	1.42294	866	1.30147	0.914634	-0.128733
AGMAT	CLL-H-001070	696	1.09675	744	1.11812	1.01949	0.027841
AGMAT	CLL-H-001071	512	0.806807	516	0.775473	0.961163	-0.0571471
AGPAT1	CLL-H-001072	1353	2.13205	1644	2.47069	1.15883	0.212674
AGPAT1	CLL-H-001073	274	0.431768	301	0.452359	1.04769	0.0672132
AGPAT1	CLL-H-001074	804	1.26694	888	1.33454	1.05335	0.0749898
AGPAT1	CLL-H-001075	260	0.409707	319	0.479411	1.17013	0.22667
AGPAT1	CLL-H-001076	362	0.570438	410	0.616171	1.08017	0.11126
AGPAT1	CLL-H-001077	881	1.38828	1008	1.51488	1.09119	0.125907
AGPAT2	CLL-H-001078	1474	2.32272	1557	2.33995	1.00741	0.0106581
AGPAT2	CLL-H-001079	612	0.964387	635	0.954313	0.989554	-0.0151494
AGPAT2	CLL-H-001080	767	1.20864	828	1.24436	1.02956	0.0420298
AGPAT2	CLL-H-001081	231	0.364009	277	0.416291	1.14363	0.193619
AGPAT2	CLL-H-001082	1317	2.07532	1235	1.85603	0.894331	-0.161119
AGPAT3	CLL-H-001083	341	0.537346	388	0.583108	1.08516	0.117911
AGPAT3	CLL-H-001084	347	0.546801	404	0.607154	1.11037	0.151045
AGPAT3	CLL-H-001085	337	0.531043	382	0.574091	1.08106	0.11245
AGPAT3	CLL-H-001086	956	1.50646	1039	1.56147	1.03651	0.0517388
AGPAT3	CLL-H-001087	511	0.805232	558	0.838593	1.04143	0.0585675
AGPAT4	CLL-H-001088	1124	1.77119	1256	1.88759	1.06571	0.0918201
AGPAT4	CLL-H-001089	828	1.30476	953	1.43222	1.09769	0.134471
AGPAT4	CLL-H-001090	409	0.6445	426	0.640216	0.993353	-0.00962176
AGPAT4	CLL-H-001091	663	1.04475	638	0.958822	0.91775	-0.123827
AGPAT4	CLL-H-001092	951	1.49858	1036	1.55696	1.03895	0.0551324
AGPAT6	CLL-H-001093	276	0.43492	271	0.407274	0.936435	-0.0947498
AGPAT6	CLL-H-001094	179	0.282067	219	0.329125	1.16683	0.222597
AGPAT6	CLL-H-001095	1109	1.74756	1169	1.75684	1.00531	0.00764122
AGPAT6	CLL-H-001096	1261	1.98708	1333	2.00331	1.00817	0.0117342
AGPAT6	CLL-H-001097	992	1.56319	1009	1.51638	0.970056	-0.0438602
AGPAT6	CLL-H-001098	228	0.359281	240	0.360685	1.00391	0.00562624
AGPS	CLL-H-001099	814	1.2827	817	1.22783	0.957227	-0.0630671
AGPS	CLL-H-001100	761	1.19918	740	1.11211	0.927394	-0.108746
AGPS	CLL-H-001101	446	0.702805	490	0.736399	1.0478	0.0673637
AGPS	CLL-H-001102	1186	1.86889	998	1.49985	0.802533	-0.317367
AGPS	CLL-H-001103	474	0.746927	460	0.691313	0.925543	-0.111628
AGPS	CLL-H-001104	675	1.06366	712	1.07003	1.00599	0.00861539
AGRN	CLL-H-001105	1294	2.03908	1504	2.26029	1.10849	0.148593
AGRN	CLL-H-001106	319	0.502679	344	0.516982	1.02845	0.0404778
AGRN	CLL-H-001107	285	0.449102	320	0.480914	1.07083	0.0987356
AGRN	CLL-H-001108	414	0.652379	410	0.616171	0.944497	-0.0823812
AGRN	CLL-H-001109	231	0.364009	223	0.335137	0.920683	-0.119223
AGRP	CLL-H-001110	583	0.918689	571	0.85813	0.934082	-0.0983795
AGRP	CLL-H-001111	671	1.05736	633	0.951307	0.899702	-0.152482
AGRP	CLL-H-001112	152	0.239521	209	0.314097	1.31135	0.391057
AGRP	CLL-H-001113	887	1.39773	877	1.318	0.94296	-0.0847316
AGRP	CLL-H-001114	816	1.28585	764	1.14818	0.892936	-0.163371
AGRP	CLL-H-001115	471	0.7422	428	0.643222	0.866643	-0.206491
AGT	CLL-H-001116	414	0.652379	479	0.719868	1.10345	0.142021
AGT	CLL-H-001117	387	0.609833	395	0.593628	0.973427	-0.0388553
AGT	CLL-H-001118	425	0.669713	401	0.602645	0.899855	-0.152235
AGT	CLL-H-001119	456	0.718563	480	0.721371	1.00391	0.00562624
AGT	CLL-H-001120	1074	1.6924	1123	1.68771	0.997224	-0.00401041
AGTR1	CLL-H-001121	233	0.36716	214	0.321611	0.875942	-0.191094
AGTR1	CLL-H-001122	949	1.49543	929	1.39615	0.933613	-0.0991038
AGTR1	CLL-H-001123	357	0.562559	483	0.725879	1.29032	0.367725
AGTR1	CLL-H-001124	544	0.857233	587	0.882176	1.0291	0.0413795
AGTR1	CLL-H-001125	192	0.302553	186	0.279531	0.923909	-0.114178
AGTR2	CLL-H-001126	735	1.15821	766	1.15119	0.993937	-0.0087742
AGTR2	CLL-H-001127	151	0.237945	179	0.269011	1.13056	0.177037
AGTR2	CLL-H-001128	413	0.650804	522	0.784491	1.20542	0.269534
AGTR2	CLL-H-001129	856	1.34888	963	1.44725	1.07293	0.101551
AGTR2	CLL-H-001130	409	0.6445	459	0.689811	1.0703	0.098019
AGXT	CLL-H-001131	719	1.133	829	1.24587	1.09962	0.137006
AGXT	CLL-H-001132	320	0.504255	384	0.577096	1.14445	0.19466
AGXT	CLL-H-001133	431	0.679168	379	0.569582	0.838647	-0.253864
AGXT	CLL-H-001134	298	0.469587	374	0.562068	1.19694	0.259352
AGXT	CLL-H-001135	419	0.660258	482	0.724376	1.09711	0.133709
AGXT	CLL-H-001136	726	1.14403	766	1.15119	1.00626	0.0090005
AGXT2	CLL-H-001137	371	0.58462	391	0.587616	1.00513	0.00737508
AGXT2	CLL-H-001138	561	0.884021	655	0.98437	1.11351	0.15512
AGXT2	CLL-H-001139	156	0.245824	193	0.290051	1.17991	0.23868
AGXT2	CLL-H-001140	719	1.133	742	1.11512	0.98422	-0.0229469
AGXT2	CLL-H-001141	479	0.754806	562	0.844605	1.11897	0.16217
AGXT2	CLL-H-001142	946	1.4907	1013	1.52239	1.02126	0.0303477
AGXT2L1	CLL-H-001143	314	0.4948	340	0.510971	1.03268	0.0463958
AGXT2L1	CLL-H-001144	183	0.288371	268	0.402765	1.39669	0.482015
AGXT2L1	CLL-H-001145	961	1.51434	1169	1.75684	1.16013	0.214292
AGXT2L1	CLL-H-001146	515	0.811535	592	0.88969	1.09631	0.13265
AGXT2L1	CLL-H-001147	819	1.29058	1025	1.54043	1.1936	0.255314
AHCY	CLL-H-001148	392	0.617712	517	0.776976	1.25783	0.330936
AHCY	CLL-H-001149	621	0.978569	603	0.906222	0.926068	-0.11081
AHCY	CLL-H-001150	386	0.608257	426	0.640216	1.05254	0.0738782
AHCY	CLL-H-001151	570	0.898204	618	0.928765	1.03402	0.0482706
AHCY	CLL-H-001152	605	0.953356	618	0.928765	0.974205	-0.0377026
AHCY	CLL-H-001153	241	0.379767	236	0.354674	0.933925	-0.0986206
AHR	CLL-H-001154	505	0.795777	545	0.819056	1.02925	0.0415985
AHR	CLL-H-001155	335	0.527892	342	0.513977	0.97364	-0.0385391
AHR	CLL-H-001156	235	0.370312	264	0.396754	1.0714	0.0995028
AHR	CLL-H-001157	621	0.978569	548	0.823565	0.841601	-0.248792
AHR	CLL-H-001158	987	1.55531	904	1.35858	0.873511	-0.195102
AHSG	CLL-H-001159	665	1.0479	845	1.26991	1.21186	0.277223
AHSG	CLL-H-001160	779	1.22754	736	1.1061	0.901068	-0.150292
AHSG	CLL-H-001161	1319	2.07847	1531	2.30087	1.107	0.146655
AHSG	CLL-H-001162	256	0.403404	314	0.471897	1.16979	0.226246
AHSG	CLL-H-001163	1680	2.64734	1814	2.72618	1.02978	0.0423389
AHSG	CLL-H-001164	270	0.425465	205	0.308085	0.724115	-0.46571
AHSP	CLL-H-001165	313	0.493224	359	0.539525	1.09387	0.129447
AHSP	CLL-H-001166	121	0.190671	143	0.214908	1.12711	0.172634
AHSP	CLL-H-001167	425	0.669713	463	0.695822	1.03899	0.055175
AHSP	CLL-H-001168	545	0.858809	745	1.11963	1.3037	0.38261
AHSP	CLL-H-001169	1296	2.04223	1519	2.28284	1.11782	0.160682
AICDA	CLL-H-001170	870	1.37094	955	1.43523	1.04689	0.066111
AICDA	CLL-H-001171	463	0.729593	421	0.632702	0.867198	-0.205566
AICDA	CLL-H-001172	658	1.03687	633	0.951307	0.917477	-0.124256
AICDA	CLL-H-001173	612	0.964387	658	0.988879	1.0254	0.0361816
AICDA	CLL-H-001174	993	1.56477	949	1.42621	0.911453	-0.13376
AICDA	CLL-H-001175	273	0.430192	272	0.408777	0.950219	-0.0736686
AIFM1	CLL-H-001176	656	1.03372	742	1.11512	1.07874	0.109349
AIFM1	CLL-H-001177	530	0.835172	520	0.781485	0.935717	-0.0958551
AIFM1	CLL-H-001178	481	0.757958	582	0.874662	1.15397	0.206608
AIFM1	CLL-H-001179	724	1.14088	721	1.08356	0.94976	-0.0743648
AIFM1	CLL-H-001180	290	0.456981	354	0.532011	1.16419	0.219322
AIFM1	CLL-H-001181	342	0.538922	332	0.498948	0.925826	-0.111187
AIRE	CLL-H-001182	1222	1.92562	1282	1.92666	1.00054	0.000777632
AIRE	CLL-H-001183	409	0.6445	478	0.718365	1.11461	0.156535
AIRE	CLL-H-001184	363	0.572014	364	0.547039	0.956339	-0.0644054
AIRE	CLL-H-001185	630	0.992751	607	0.912233	0.918894	-0.12203
AIRE	CLL-H-001186	275	0.433344	292	0.438834	1.01267	0.0181624
AIRE	CLL-H-001187	588	0.926568	611	0.918245	0.991017	-0.0130181
AK1	CLL-H-001188	249	0.392373	259	0.38924	0.992014	-0.011568
AK1	CLL-H-001189	483	0.761109	459	0.689811	0.906323	-0.141903
AK1	CLL-H-001190	701	1.10463	656	0.985873	0.892489	-0.164093
AK1	CLL-H-001191	212	0.334069	194	0.291554	0.872737	-0.196382
AK1	CLL-H-001192	978	1.54113	918	1.37962	0.895202	-0.159715
AK1	CLL-H-001193	332	0.523164	320	0.480914	0.919241	-0.121486
AK2	CLL-H-001194	870	1.37094	905	1.36008	0.99208	-0.011472
AK2	CLL-H-001195	620	0.976993	626	0.940787	0.962942	-0.0544799
AK2	CLL-H-001196	213	0.335645	172	0.258491	0.770134	-0.376819
AK2	CLL-H-001197	860	1.35518	926	1.39164	1.0269	0.0383012
AK2	CLL-H-001198	471	0.7422	524	0.787496	1.06103	0.0854654
AK3	CLL-H-001199	1210	1.90671	1169	1.75684	0.921396	-0.118106
AK3	CLL-H-001200	329	0.518437	349	0.524497	1.01169	0.0167651
AK3	CLL-H-001201	593	0.934447	628	0.943793	1.01	0.0143581
AK3	CLL-H-001202	564	0.888749	539	0.810039	0.911438	-0.133784
AK3	CLL-H-001203	763	1.20233	888	1.33454	1.10996	0.150502
AK3	CLL-H-001204	143	0.225339	162	0.243463	1.08043	0.111604
AK3L1	CLL-H-001205	1041	1.6404	1487	2.23475	1.36231	0.44606
AK3L1	CLL-H-001206	317	0.499527	433	0.650736	1.3027	0.38151
AK3L1	CLL-H-001207	391	0.616136	353	0.530508	0.861024	-0.215875
AK3L1	CLL-H-001208	657	1.0353	630	0.946799	0.914518	-0.128916
AK3L1	CLL-H-001209	556	0.876142	616	0.925759	1.05663	0.0794711
AK5	CLL-H-001210	442	0.696502	311	0.467388	0.671051	-0.575506
AK5	CLL-H-001211	461	0.726442	536	0.805531	1.10887	0.149092
AK5	CLL-H-001212	287	0.452253	320	0.480914	1.06337	0.0886468
AK5	CLL-H-001213	797	1.25591	714	1.07304	0.854392	-0.22703
AK5	CLL-H-001214	301	0.474315	305	0.458371	0.966386	-0.0493286
AK5	CLL-H-001215	617	0.972266	642	0.964833	0.992355	-0.0110715
AK7	CLL-H-001216	170	0.267885	216	0.324617	1.21178	0.277122
AK7	CLL-H-001217	1184	1.86574	1135	1.70574	0.914243	-0.129351
AK7	CLL-H-001218	1146	1.80586	1163	1.74782	0.96786	-0.0471303
AK7	CLL-H-001219	301	0.474315	362	0.544034	1.14699	0.197852
AK7	CLL-H-001220	520	0.819414	479	0.719868	0.878516	-0.18686
AKAP1	CLL-H-001221	483	0.761109	399	0.599639	0.787849	-0.344009
AKAP1	CLL-H-001222	134	0.211157	225	0.338142	1.60138	0.679318
AKAP1	CLL-H-001223	679	1.06997	669	1.00541	0.939666	-0.0897797
AKAP1	CLL-H-001224	1366	2.15254	1385	2.08145	0.966977	-0.0484459
AKAP1	CLL-H-001225	681	1.07312	602	0.904719	0.843076	-0.246266
AKAP1	CLL-H-001226	749	1.18027	719	1.08055	0.915513	-0.127348
AKAP10	CLL-H-001227	854	1.34573	1197	1.79892	1.33676	0.418741
AKAP10	CLL-H-001228	247	0.389222	243	0.365194	0.938267	-0.0919291
AKAP10	CLL-H-001229	798	1.25749	871	1.30899	1.04096	0.0579096
AKAP10	CLL-H-001230	667	1.05106	744	1.11812	1.06381	0.0892415
AKAP10	CLL-H-001231	695	1.09518	617	0.927262	0.846677	-0.240117
AKAP10	CLL-H-001232	107	0.16861	146	0.219417	1.30133	0.379983
AKAP11	CLL-H-001233	636	1.00221	783	1.17674	1.17415	0.231611
AKAP11	CLL-H-001234	676	1.06524	653	0.981365	0.921263	-0.118315
AKAP11	CLL-H-001235	1198	1.8878	1241	1.86504	0.987944	-0.0174991
AKAP11	CLL-H-001236	355	0.559408	396	0.595131	1.06386	0.0893071
AKAP11	CLL-H-001237	722	1.13772	867	1.30298	1.14525	0.195659
AKAP11	CLL-H-001238	239	0.376615	236	0.354674	0.941741	-0.0865981
AKAP12	CLL-H-001239	1315	2.07217	1393	2.09348	1.01028	0.0147581
AKAP12	CLL-H-001240	427	0.672865	540	0.811542	1.2061	0.270349
AKAP12	CLL-H-001241	1483	2.33691	1708	2.56688	1.09841	0.135415
AKAP12	CLL-H-001242	390	0.61456	422	0.634205	1.03197	0.0453945
AKAP12	CLL-H-001243	57	0.0898204	58	0.0871656	0.970444	-0.0432834
AKAP12	CLL-H-001244	342	0.538922	303	0.455365	0.844955	-0.243053
AKAP13	CLL-H-001245	358	0.564135	438	0.658251	1.16683	0.222597
AKAP13	CLL-H-001246	727	1.1456	784	1.17824	1.02849	0.0405239
AKAP13	CLL-H-001247	449	0.707532	472	0.709348	1.00257	0.00369707
AKAP13	CLL-H-001248	318	0.501103	340	0.510971	1.01969	0.0281336
AKAP13	CLL-H-001249	701	1.10463	772	1.1602	1.05031	0.0708121
AKAP13	CLL-H-001250	340	0.535771	427	0.641719	1.19775	0.260327
AKAP3	CLL-H-001251	287	0.452253	305	0.458371	1.01353	0.0193842
AKAP3	CLL-H-001252	318	0.501103	337	0.506462	1.01069	0.0153475
AKAP3	CLL-H-001253	521	0.82099	677	1.01743	1.23928	0.309498
AKAP3	CLL-H-001254	332	0.523164	376	0.565074	1.08011	0.111175
AKAP3	CLL-H-001255	1507	2.37472	1591	2.39104	1.00687	0.00988007
AKAP3	CLL-H-001256	183	0.288371	188	0.282537	0.97977	-0.0294853
AKAP4	CLL-H-001257	412	0.649228	408	0.613165	0.944453	-0.0824495
AKAP4	CLL-H-001258	631	0.994327	639	0.960325	0.965803	-0.0501984
AKAP4	CLL-H-001259	433	0.68232	389	0.584611	0.856799	-0.222971
AKAP4	CLL-H-001260	224	0.352978	218	0.327622	0.928166	-0.107545
AKAP4	CLL-H-001261	1036	1.63252	1178	1.77036	1.08443	0.116941
AKAP4	CLL-H-001262	363	0.572014	378	0.568079	0.993122	-0.00995766
AKAP5	CLL-H-001263	1247	1.96502	1133	1.70274	0.866524	-0.206688
AKAP5	CLL-H-001264	1063	1.67507	1139	1.71175	1.0219	0.0312518
AKAP5	CLL-H-001265	261	0.411283	302	0.453862	1.10353	0.142124
AKAP5	CLL-H-001266	484	0.762685	495	0.743913	0.975387	-0.0359529
AKAP5	CLL-H-001267	660	1.04003	814	1.22332	1.17624	0.234188
AKAP5	CLL-H-001268	708	1.11566	758	1.13916	1.02106	0.0300741
AKAP6	CLL-H-001269	194	0.305704	266	0.39976	1.30767	0.386995
AKAP6	CLL-H-001270	432	0.680744	512	0.769462	1.13033	0.176738
AKAP6	CLL-H-001271	1461	2.30224	1681	2.5263	1.09732	0.133989
AKAP6	CLL-H-001272	595	0.937598	640	0.961827	1.02584	0.0368079
AKAP6	CLL-H-001273	923	1.45446	970	1.45777	1.00228	0.00327975
AKAP6	CLL-H-001274	640	1.00851	651	0.978359	0.970104	-0.0437887
AKAP7	CLL-H-001275	506	0.797353	557	0.83709	1.04984	0.0701656
AKAP7	CLL-H-001276	495	0.780019	511	0.767959	0.984539	-0.0224796
AKAP7	CLL-H-001277	388	0.611409	480	0.721371	1.17985	0.238603
AKAP7	CLL-H-001278	635	1.00063	663	0.996393	0.995765	-0.00612207
AKAP7	CLL-H-001279	1185	1.86732	1063	1.59754	0.855524	-0.22512
AKAP7	CLL-H-001280	711	1.12039	710	1.06703	0.952371	-0.0704049
AKAP8	CLL-H-001281	1675	2.63946	1747	2.62549	0.994707	-0.00765583
AKAP8	CLL-H-001282	822	1.2953	893	1.34205	1.03609	0.0511474
AKAP8	CLL-H-001283	1178	1.85629	1281	1.92516	1.0371	0.0525566
AKAP8	CLL-H-001284	508	0.800504	559	0.840096	1.04946	0.0696454
AKAP8	CLL-H-001285	618	0.973842	764	1.14818	1.17902	0.237591
AKAP8	CLL-H-001286	477	0.751655	455	0.683799	0.909725	-0.136497
AKAP9	CLL-H-001287	1547	2.43776	1629	2.44815	1.00426	0.00613906
AKAP9	CLL-H-001288	577	0.909234	620	0.93177	1.02479	0.0353226
AKAP9	CLL-H-001289	416	0.655531	468	0.703336	1.07293	0.101551
AKAP9	CLL-H-001290	805	1.26852	795	1.19477	0.941865	-0.0864083
AKAP9	CLL-H-001291	811	1.27797	761	1.14367	0.894914	-0.16018
AKAP9	CLL-H-001292	851	1.341	976	1.46679	1.0938	0.129348
AKR1A1	CLL-H-001293	421	0.66341	392	0.589119	0.888017	-0.171341
AKR1A1	CLL-H-001294	1108	1.74598	1098	1.65014	0.945105	-0.0814542
AKR1A1	CLL-H-001295	458	0.721714	440	0.661256	0.91623	-0.126218
AKR1A1	CLL-H-001296	207	0.32619	195	0.293057	0.898424	-0.154531
AKR1A1	CLL-H-001297	272	0.428616	303	0.455365	1.06241	0.0873368
AKR1A1	CLL-H-001298	1114	1.75544	960	1.44274	0.82187	-0.283017
AKR1B1	CLL-H-001299	223	0.351402	259	0.38924	1.10767	0.147534
AKR1B1	CLL-H-001300	943	1.48598	1114	1.67418	1.12665	0.172045
AKR1B1	CLL-H-001301	422	0.664986	578	0.86865	1.30627	0.385452
AKR1B1	CLL-H-001302	655	1.03215	610	0.916742	0.88819	-0.17106
AKR1B1	CLL-H-001303	149	0.234794	203	0.30508	1.29935	0.377793
AKR1B1	CLL-H-001304	323	0.508982	363	0.545537	1.07182	0.100061
AKR1B10	CLL-H-001305	358	0.564135	362	0.544034	0.964368	-0.0523442
AKR1B10	CLL-H-001306	283	0.44595	245	0.3682	0.825652	-0.276395
AKR1B10	CLL-H-001307	214	0.33722	202	0.303577	0.900233	-0.15163
AKR1B10	CLL-H-001308	854	1.34573	869	1.30598	0.970463	-0.0432542
AKR1B10	CLL-H-001309	822	1.2953	817	1.22783	0.947911	-0.0771767
AKR1B10	CLL-H-001310	1611	2.53861	1509	2.26781	0.893328	-0.162738
AKR1C1	CLL-H-001311	312	0.491648	358	0.538022	1.09432	0.130039
AKR1C1	CLL-H-001312	252	0.397101	306	0.459874	1.15808	0.211734
AKR1C1	CLL-H-001313	1199	1.88938	1367	2.0544	1.08734	0.120807
AKR1C1	CLL-H-001314	474	0.746927	705	1.05951	1.4185	0.504362
AKR1C1	CLL-H-001315	131	0.206429	144	0.216411	1.04836	0.0681277
AKR1C2	CLL-H-001316	100	0.15758	171	0.256988	1.63085	0.705622
AKR1C2	CLL-H-001317	532	0.838323	471	0.707845	0.844358	-0.244074
AKR1C2	CLL-H-001318	501	0.789474	570	0.856628	1.08506	0.117777
AKR1C2	CLL-H-001319	237	0.373464	237	0.356177	0.953712	-0.0683743
AKR1C2	CLL-H-001320	1089	1.71604	1213	1.82296	1.06231	0.0872013
AKR1C3	CLL-H-001321	881	1.38828	846	1.27142	0.915823	-0.126859
AKR1C3	CLL-H-001322	565	0.890325	552	0.829576	0.931768	-0.101957
AKR1C3	CLL-H-001323	1047	1.64986	1068	1.60505	0.972841	-0.0397241
AKR1C3	CLL-H-001324	385	0.606681	337	0.506462	0.834808	-0.260484
AKR1C3	CLL-H-001325	738	1.16294	758	1.13916	0.979558	-0.0297973
AKR1C3	CLL-H-001326	434	0.683895	501	0.752931	1.10094	0.138741
AKR1C4	CLL-H-001327	1156	1.82162	1404	2.11001	1.15831	0.212027
AKR1C4	CLL-H-001328	317	0.499527	388	0.583108	1.16732	0.223199
AKR1C4	CLL-H-001329	759	1.19603	863	1.29696	1.08439	0.116886
AKR1C4	CLL-H-001330	579	0.912386	772	1.1602	1.27162	0.346663
AKR1C4	CLL-H-001331	1599	2.5197	1819	2.73369	1.08493	0.117601
AKR1C4	CLL-H-001332	442	0.696502	500	0.751428	1.07886	0.109507
AKR1D1	CLL-H-001333	526	0.828869	568	0.853622	1.02986	0.0424538
AKR1D1	CLL-H-001334	416	0.655531	463	0.695822	1.06146	0.0860543
AKR1D1	CLL-H-001335	507	0.798928	544	0.817553	1.02331	0.0332466
AKR1D1	CLL-H-001336	726	1.14403	690	1.03697	0.906421	-0.141748
AKR1D1	CLL-H-001337	1044	1.64513	1037	1.55846	0.947317	-0.0780802
AKT1	CLL-H-001338	1227	1.9335	1167	1.75383	0.907076	-0.140705
AKT1	CLL-H-001339	220	0.346675	195	0.293057	0.845336	-0.242404
AKT1	CLL-H-001340	537	0.846202	541	0.813045	0.960816	-0.0576678
AKT1	CLL-H-001341	586	0.923416	586	0.880673	0.953712	-0.0683743
AKT1	CLL-H-001342	451	0.710684	429	0.644725	0.90719	-0.140524
AKT1S1	CLL-H-001343	664	1.04633	772	1.1602	1.10883	0.149043
AKT1S1	CLL-H-001344	571	0.899779	577	0.867148	0.963734	-0.0532938
AKT1S1	CLL-H-001345	540	0.85093	528	0.793508	0.932518	-0.100796
AKT1S1	CLL-H-001346	510	0.803656	551	0.828073	1.03038	0.0431807
AKT1S1	CLL-H-001347	364	0.57359	411	0.617674	1.07686	0.106826
AKT2	CLL-H-001348	349	0.549953	322	0.483919	0.879929	-0.184541
AKT2	CLL-H-001349	860	1.35518	896	1.34656	0.993635	-0.00921227
AKT2	CLL-H-001350	376	0.592499	392	0.589119	0.994296	-0.00825335
AKT2	CLL-H-001351	410	0.646076	474	0.712353	1.10258	0.140889
AKT2	CLL-H-001352	580	0.913962	550	0.82657	0.904382	-0.144996
AKT3	CLL-H-001353	441	0.694926	429	0.644725	0.927761	-0.108175
AKT3	CLL-H-001354	377	0.594075	459	0.689811	1.16115	0.215555
AKT3	CLL-H-001355	1518	2.39206	1777	2.67057	1.11643	0.158898
AKT3	CLL-H-001356	850	1.33943	701	1.0535	0.786532	-0.346423
AKT3	CLL-H-001357	384	0.605106	453	0.680794	1.12508	0.17003
AKT3	CLL-H-001358	168	0.264734	165	0.247971	0.936681	-0.0943696
AKTIP	CLL-H-001359	689	1.08572	690	1.03697	0.955096	-0.066282
AKTIP	CLL-H-001360	670	1.05578	703	1.05651	1.00069	0.000989249
AKTIP	CLL-H-001361	134	0.211157	26	0.0390742	0.185049	-2.43402
AKTIP	CLL-H-001362	236	0.371888	283	0.425308	1.14365	0.193641
AKTIP	CLL-H-001363	984	1.55058	1046	1.57199	1.0138	0.0197783
ALAD	CLL-H-001364	503	0.792625	477	0.716862	0.904415	-0.144943
ALAD	CLL-H-001365	1290	2.03278	1275	1.91614	0.942622	-0.0852482
ALAD	CLL-H-001366	365	0.575165	366	0.550045	0.956325	-0.0644272
ALAD	CLL-H-001367	388	0.611409	376	0.565074	0.924216	-0.113698
ALAD	CLL-H-001368	177	0.278916	255	0.383228	1.37399	0.458374
ALAS1	CLL-H-001369	525	0.827293	549	0.825068	0.99731	-0.00388562
ALAS1	CLL-H-001370	647	1.01954	633	0.951307	0.933075	-0.0999346
ALAS1	CLL-H-001371	92	0.144973	128	0.192365	1.3269	0.408064
ALAS1	CLL-H-001372	964	1.51907	1136	1.70724	1.12388	0.168483
ALAS1	CLL-H-001373	679	1.06997	707	1.06252	0.99304	-0.0100757
ALAS2	CLL-H-001374	577	0.909234	554	0.832582	0.915696	-0.12706
ALAS2	CLL-H-001375	949	1.49543	1031	1.54944	1.03612	0.05119
ALAS2	CLL-H-001376	194	0.305704	203	0.30508	0.997956	-0.00295127
ALAS2	CLL-H-001377	386	0.608257	463	0.695822	1.14396	0.194037
ALAS2	CLL-H-001378	679	1.06997	697	1.04749	0.978995	-0.0306273
ALB	CLL-H-001379	294	0.463284	346	0.519988	1.1224	0.166582
ALB	CLL-H-001380	477	0.751655	476	0.715359	0.951713	-0.071402
ALB	CLL-H-001381	1391	2.19193	1407	2.11452	0.964682	-0.0518744
ALB	CLL-H-001382	223	0.351402	214	0.321611	0.915221	-0.127807
ALB	CLL-H-001383	704	1.10936	686	1.03096	0.929327	-0.105741
ALB	CLL-H-001384	228	0.359281	274	0.411782	1.14613	0.196768
ALCAM	CLL-H-001385	1687	2.65837	1790	2.69011	1.01194	0.0171253
ALCAM	CLL-H-001386	864	1.36149	880	1.32251	0.971373	-0.0419021
ALCAM	CLL-H-001387	285	0.449102	347	0.521491	1.16119	0.215599
ALCAM	CLL-H-001388	846	1.33312	873	1.31199	0.98415	-0.0230504
ALCAM	CLL-H-001389	1334	2.10211	1638	2.46168	1.17105	0.227802
ALDH18A1	CLL-H-001390	167	0.263158	194	0.291554	1.10791	0.147834
ALDH18A1	CLL-H-001391	802	1.26379	756	1.13616	0.89901	-0.15359
ALDH18A1	CLL-H-001392	913	1.4387	922	1.38563	0.963113	-0.0542225
ALDH18A1	CLL-H-001393	1297	2.04381	1262	1.8966	0.927976	-0.107841
ALDH18A1	CLL-H-001394	1171	1.84526	1182	1.77638	0.962671	-0.0548854
ALDH1A1	CLL-H-001395	242	0.381343	222	0.333634	0.874893	-0.192822
ALDH1A1	CLL-H-001396	1360	2.14308	1284	1.92967	0.900416	-0.151336
ALDH1A1	CLL-H-001397	865	1.36306	814	1.22332	0.897482	-0.156046
ALDH1A1	CLL-H-001398	1635	2.57643	1613	2.42411	0.940879	-0.0879185
ALDH1A1	CLL-H-001399	387	0.609833	367	0.551548	0.904425	-0.144928
ALDH1A1	CLL-H-001400	520	0.819414	489	0.734896	0.896856	-0.157052
ALDH1A2	CLL-H-001401	591	0.931295	484	0.727382	0.781043	-0.356525
ALDH1A2	CLL-H-001402	360	0.567286	340	0.510971	0.900728	-0.150837
ALDH1A2	CLL-H-001403	270	0.425465	271	0.407274	0.957244	-0.0630409
ALDH1A2	CLL-H-001404	725	1.14245	893	1.34205	1.17471	0.232305
ALDH1A2	CLL-H-001405	186	0.293098	227	0.341148	1.16394	0.219015
ALDH1A2	CLL-H-001406	350	0.551529	301	0.452359	0.820192	-0.285966
ALDH1A3	CLL-H-001407	190	0.299401	168	0.25248	0.843282	-0.245913
ALDH1A3	CLL-H-001408	904	1.42452	1128	1.69522	1.19003	0.250998
ALDH1A3	CLL-H-001409	304	0.479042	344	0.516982	1.0792	0.109963
ALDH1A3	CLL-H-001410	628	0.9896	610	0.916742	0.926376	-0.11033
ALDH1A3	CLL-H-001411	348	0.548377	435	0.653742	1.19214	0.253554
ALDH1A3	CLL-H-001412	859	1.35361	899	1.35107	0.998122	-0.00271136
ALDH1B1	CLL-H-001413	299	0.471163	331	0.497445	1.05578	0.0783114
ALDH1B1	CLL-H-001414	802	1.26379	1027	1.54343	1.22127	0.288388
ALDH1B1	CLL-H-001415	726	1.14403	701	1.0535	0.920871	-0.118929
ALDH1B1	CLL-H-001416	1807	2.84746	1931	2.90201	1.01916	0.0273773
ALDH1B1	CLL-H-001417	621	0.978569	655	0.98437	1.00593	0.00852729
ALDH1B1	CLL-H-001418	810	1.27639	879	1.32101	1.03495	0.0495669
ALDH1L1	CLL-H-001419	230	0.362433	240	0.360685	0.995178	-0.0069738
ALDH1L1	CLL-H-001420	822	1.2953	836	1.25639	0.969955	-0.0440098
ALDH1L1	CLL-H-001421	633	0.997479	608	0.913736	0.916046	-0.126509
ALDH1L1	CLL-H-001422	1578	2.48661	1673	2.51428	1.01113	0.0159659
ALDH1L1	CLL-H-001423	899	1.41664	1045	1.57048	1.1086	0.148736
ALDH1L1	CLL-H-001424	440	0.69335	436	0.655245	0.945042	-0.0815497
ALDH2	CLL-H-001425	438	0.690199	397	0.596634	0.864438	-0.210166
ALDH2	CLL-H-001426	475	0.748503	523	0.785993	1.05009	0.0705091
ALDH2	CLL-H-001427	1005	1.58367	1119	1.6817	1.06189	0.0866402
ALDH2	CLL-H-001428	618	0.973842	595	0.894199	0.918218	-0.123092
ALDH2	CLL-H-001429	471	0.7422	360	0.541028	0.728952	-0.456104
ALDH2	CLL-H-001430	1094	1.72392	1172	1.76135	1.02171	0.0309855
ALDH3A1	CLL-H-001431	807	1.27167	835	1.25488	0.986802	-0.0191668
ALDH3A1	CLL-H-001432	1104	1.73968	1447	2.17463	1.25002	0.32195
ALDH3A1	CLL-H-001433	394	0.620864	401	0.602645	0.970656	-0.0429677
ALDH3A1	CLL-H-001434	374	0.589348	442	0.664262	1.12711	0.172634
ALDH3A1	CLL-H-001435	680	1.07154	807	1.2128	1.13183	0.17866
ALDH3A1	CLL-H-001436	385	0.606681	415	0.623685	1.02803	0.0398785
ALDH3A2	CLL-H-001437	282	0.444374	317	0.476405	1.07208	0.100413
ALDH3A2	CLL-H-001438	1006	1.58525	1187	1.78389	1.1253	0.170315
ALDH3A2	CLL-H-001439	117	0.184368	122	0.183348	0.994469	-0.00800173
ALDH3A2	CLL-H-001440	1833	2.88843	1833	2.75473	0.953712	-0.0683743
ALDH3A2	CLL-H-001441	331	0.521588	348	0.522994	1.00269	0.00388174
ALDH3B1	CLL-H-001442	583	0.918689	698	1.04899	1.14184	0.191357
ALDH3B1	CLL-H-001443	753	1.18657	730	1.09708	0.924581	-0.113128
ALDH3B1	CLL-H-001444	1098	1.73022	1083	1.62759	0.940683	-0.0882192
ALDH3B1	CLL-H-001445	702	1.10621	710	1.06703	0.964581	-0.0520264
ALDH3B1	CLL-H-001446	283	0.44595	239	0.359182	0.805432	-0.312166
ALDH3B2	CLL-H-001447	1212	1.90986	1267	1.90412	0.996991	-0.00434752
ALDH3B2	CLL-H-001448	2216	3.49196	2479	3.72558	1.0669	0.093426
ALDH3B2	CLL-H-001449	1575	2.48188	1585	2.38203	0.959767	-0.0592433
ALDH3B2	CLL-H-001450	869	1.36937	949	1.42621	1.04151	0.0586776
ALDH3B2	CLL-H-001451	1055	1.66246	1325	1.99128	1.19779	0.260375
ALDH4A1	CLL-H-001452	470	0.740624	465	0.698828	0.943566	-0.0838044
ALDH4A1	CLL-H-001453	377	0.594075	390	0.586114	0.986599	-0.0194647
ALDH4A1	CLL-H-001454	258	0.406555	273	0.41028	1.00916	0.0131555
ALDH4A1	CLL-H-001455	916	1.44343	1047	1.57349	1.09011	0.124468
ALDH4A1	CLL-H-001456	430	0.677592	388	0.583108	0.860559	-0.216654
ALDH4A1	CLL-H-001457	1677	2.64261	1688	2.53682	0.959968	-0.0589421
ALDH5A1	CLL-H-001458	433	0.68232	527	0.792005	1.16075	0.215062
ALDH5A1	CLL-H-001459	600	0.945477	592	0.88969	0.940996	-0.0877397
ALDH5A1	CLL-H-001460	1937	3.05232	2096	3.14998	1.032	0.0454404
ALDH5A1	CLL-H-001461	298	0.469587	270	0.405771	0.864102	-0.210727
ALDH5A1	CLL-H-001462	624	0.983297	609	0.915239	0.930786	-0.103478
ALDH5A1	CLL-H-001463	1680	2.64734	1700	2.55485	0.965066	-0.0513008
ALDH6A1	CLL-H-001464	1249	1.96817	1534	2.30538	1.17133	0.228151
ALDH6A1	CLL-H-001465	827	1.30318	1052	1.581	1.21319	0.278801
ALDH6A1	CLL-H-001466	1009	1.58998	1170	1.75834	1.10589	0.145208
ALDH6A1	CLL-H-001467	287	0.452253	268	0.402765	0.890574	-0.167192
ALDH6A1	CLL-H-001468	248	0.390797	271	0.407274	1.04216	0.0595784
ALDH6A1	CLL-H-001469	327	0.515285	318	0.477908	0.927463	-0.108638
ALDH7A1	CLL-H-001470	1882	2.96565	1967	2.95612	0.996786	-0.00464402
ALDH7A1	CLL-H-001471	1598	2.51812	1865	2.80283	1.11306	0.154534
ALDH7A1	CLL-H-001472	993	1.56477	942	1.41569	0.90473	-0.144441
ALDH7A1	CLL-H-001473	1334	2.10211	1532	2.30237	1.09527	0.131283
ALDH7A1	CLL-H-001474	174	0.274188	291	0.437331	1.595	0.673558
ALDH9A1	CLL-H-001475	906	1.42767	966	1.45176	1.01687	0.0241378
ALDH9A1	CLL-H-001476	384	0.605106	397	0.596634	0.985999	-0.0203416
ALDH9A1	CLL-H-001477	302	0.47589	285	0.428314	0.900026	-0.151961
ALDH9A1	CLL-H-001478	522	0.822565	483	0.725879	0.882458	-0.180401
ALDH9A1	CLL-H-001479	1001	1.57737	1124	1.68921	1.0709	0.0988257
ALDOA	CLL-H-001480	783	1.23385	696	1.04599	0.847744	-0.238299
ALDOA	CLL-H-001481	475	0.748503	539	0.810039	1.08221	0.113983
ALDOA	CLL-H-001482	322	0.507406	365	0.548542	1.08107	0.112461
ALDOA	CLL-H-001483	934	1.47179	1074	1.61407	1.09667	0.133125
ALDOA	CLL-H-001484	399	0.628743	463	0.695822	1.10669	0.146249
ALDOB	CLL-H-001485	789	1.2433	857	1.28795	1.03591	0.0508956
ALDOB	CLL-H-001486	332	0.523164	323	0.485422	0.927858	-0.108023
ALDOB	CLL-H-001487	539	0.849354	479	0.719868	0.847547	-0.238634
ALDOB	CLL-H-001488	425	0.669713	436	0.655245	0.978396	-0.0315091
ALDOB	CLL-H-001489	437	0.688623	487	0.731891	1.06283	0.0879141
ALDOC	CLL-H-001490	218	0.343523	245	0.3682	1.07183	0.100079
ALDOC	CLL-H-001491	928	1.46234	939	1.41118	0.965017	-0.051374
ALDOC	CLL-H-001492	507	0.798928	513	0.770965	0.964999	-0.0514013
ALDOC	CLL-H-001493	70	0.110306	72	0.108206	0.980961	-0.0277324
ALDOC	CLL-H-001494	229	0.360857	225	0.338142	0.937053	-0.0937969
ALG1	CLL-H-001495	664	1.04633	557	0.83709	0.800027	-0.32188
ALG1	CLL-H-001496	443	0.698078	519	0.779982	1.11733	0.160053
ALG1	CLL-H-001497	205	0.323038	235	0.353171	1.09328	0.128663
ALG1	CLL-H-001498	288	0.453829	276	0.414788	0.913974	-0.129775
ALG1	CLL-H-001499	978	1.54113	1035	1.55546	1.0093	0.0133501
ALG10B	CLL-H-001500	302	0.47589	301	0.452359	0.950554	-0.0731594
ALG10B	CLL-H-001501	496	0.781595	520	0.781485	0.999859	-0.000202842
ALG10B	CLL-H-001502	992	1.56319	865	1.29997	0.831614	-0.266014
ALG10B	CLL-H-001503	140	0.220611	165	0.247971	1.12402	0.168665
ALG10B	CLL-H-001504	272	0.428616	312	0.468891	1.09396	0.129565
ALG11	CLL-H-001505	410	0.646076	347	0.521491	0.807166	-0.309063
ALG11	CLL-H-001506	910	1.43397	891	1.33904	0.933799	-0.0988155
ALG11	CLL-H-001507	590	0.92972	667	1.0024	1.07818	0.108597
ALG11	CLL-H-001508	305	0.480618	296	0.444845	0.92557	-0.111586
ALG11	CLL-H-001509	379	0.597227	374	0.562068	0.94113	-0.0875339
ALG12	CLL-H-001510	1526	2.40466	1706	2.56387	1.06621	0.0924883
ALG12	CLL-H-001511	252	0.397101	331	0.497445	1.25269	0.325033
ALG12	CLL-H-001512	950	1.49701	1046	1.57199	1.05009	0.0705091
ALG12	CLL-H-001513	201	0.316735	261	0.392245	1.2384	0.30848
ALG12	CLL-H-001514	726	1.14403	812	1.22032	1.06669	0.0931358
ALG13	CLL-H-001515	786	1.23858	777	1.16772	0.942792	-0.0849891
ALG13	CLL-H-001516	687	1.08257	718	1.07905	0.996747	-0.0047006
ALG13	CLL-H-001517	314	0.4948	342	0.513977	1.03876	0.0548574
ALG13	CLL-H-001518	1344	2.11787	1787	2.6856	1.26807	0.342632
ALG13	CLL-H-001519	996	1.56949	1101	1.65464	1.05425	0.0762225
ALG13	CLL-H-001520	506	0.797353	482	0.724376	0.908477	-0.138479
ALG14	CLL-H-001521	353	0.556256	314	0.471897	0.848344	-0.237278
ALG14	CLL-H-001522	1069	1.68453	1174	1.76435	1.04739	0.0667962
ALG14	CLL-H-001523	296	0.466436	301	0.452359	0.969822	-0.044208
ALG14	CLL-H-001524	298	0.469587	259	0.38924	0.828897	-0.270735
ALG14	CLL-H-001525	1243	1.95871	1224	1.8395	0.939134	-0.0905971
ALG2	CLL-H-001526	570	0.898204	696	1.04599	1.16453	0.219751
ALG2	CLL-H-001527	256	0.403404	240	0.360685	0.894105	-0.161484
ALG2	CLL-H-001528	361	0.568862	389	0.584611	1.02768	0.039397
ALG2	CLL-H-001529	169	0.266309	146	0.219417	0.823917	-0.279429
ALG2	CLL-H-001530	586	0.923416	606	0.91073	0.986262	-0.0199572
ALG3	CLL-H-001531	305	0.480618	449	0.674782	1.40399	0.489532
ALG3	CLL-H-001532	1254	1.97605	1453	2.18365	1.10506	0.144123
ALG3	CLL-H-001533	981	1.54586	1262	1.8966	1.2269	0.295013
ALG3	CLL-H-001534	335	0.527892	311	0.467388	0.885386	-0.175621
ALG3	CLL-H-001535	579	0.912386	549	0.825068	0.904297	-0.145132
ALG5	CLL-H-001536	509	0.80208	479	0.719868	0.897501	-0.156014
ALG5	CLL-H-001537	645	1.01639	577	0.867148	0.853166	-0.229102
ALG5	CLL-H-001538	1401	2.20769	1348	2.02585	0.917633	-0.124011
ALG5	CLL-H-001539	586	0.923416	521	0.782988	0.847925	-0.237992
ALG5	CLL-H-001540	1977	3.11535	1950	2.93057	0.940687	-0.0882131
ALG6	CLL-H-001541	320	0.504255	264	0.396754	0.786812	-0.345908
ALG6	CLL-H-001542	1157	1.8232	1080	1.62308	0.890241	-0.167732
ALG6	CLL-H-001543	975	1.5364	1005	1.51037	0.983057	-0.024653
ALG6	CLL-H-001544	255	0.401828	273	0.41028	1.02103	0.0300294
ALG6	CLL-H-001545	690	1.0873	769	1.1557	1.06291	0.0880129
ALG8	CLL-H-001546	389	0.612985	358	0.538022	0.877709	-0.188185
ALG8	CLL-H-001547	149	0.234794	159	0.238954	1.01772	0.0253401
ALG8	CLL-H-001548	737	1.16136	739	1.11061	0.9563	-0.0644646
ALG8	CLL-H-001549	392	0.617712	393	0.590622	0.956145	-0.0646987
ALG8	CLL-H-001550	601	0.947053	726	1.09107	1.15207	0.20423
ALG9	CLL-H-001551	649	1.02269	767	1.15269	1.12711	0.172634
ALG9	CLL-H-001552	348	0.548377	372	0.559062	1.01949	0.027841
ALG9	CLL-H-001553	1000	1.5758	1025	1.54043	0.977555	-0.0327504
ALG9	CLL-H-001554	431	0.679168	453	0.680794	1.00239	0.00344884
ALG9	CLL-H-001555	435	0.685471	452	0.679291	0.990984	-0.013067
ALK	CLL-H-001556	1028	1.61992	1254	1.88458	1.16338	0.218323
ALK	CLL-H-001557	1029	1.62149	942	1.41569	0.873078	-0.195818
ALK	CLL-H-001558	637	1.00378	724	1.08807	1.08397	0.116322
ALK	CLL-H-001559	693	1.09203	622	0.934776	0.856001	-0.224315
ALK	CLL-H-001560	823	1.29688	868	1.30448	1.00586	0.00842827
ALK	CLL-H-001561	195	0.30728	175	0.263	0.855895	-0.224494
ALKBH2	CLL-H-001562	690	1.0873	858	1.28945	1.18592	0.246007
ALKBH2	CLL-H-001563	689	1.08572	712	1.07003	0.985549	-0.0210011
ALKBH2	CLL-H-001564	385	0.606681	362	0.544034	0.896737	-0.157243
ALKBH2	CLL-H-001565	1434	2.25969	1468	2.20619	0.976324	-0.0345674
ALKBH2	CLL-H-001566	878	1.38355	995	1.49534	1.0808	0.112101
ALKBH3	CLL-H-001567	785	1.237	771	1.1587	0.936703	-0.0943361
ALKBH3	CLL-H-001568	292	0.460132	297	0.446348	0.970043	-0.0438798
ALKBH3	CLL-H-001569	436	0.687047	451	0.677788	0.986523	-0.019575
ALKBH3	CLL-H-001570	1013	1.59628	1169	1.75684	1.10058	0.138266
ALKBH3	CLL-H-001571	699	1.10148	763	1.14668	1.04103	0.0580163
ALKBH3	CLL-H-001572	184	0.289946	209	0.314097	1.08329	0.115423
ALLC	CLL-H-001573	387	0.609833	408	0.613165	1.00546	0.00786124
ALLC	CLL-H-001574	141	0.222187	161	0.24196	1.08899	0.122991
ALLC	CLL-H-001575	150	0.236369	156	0.234445	0.991861	-0.0117908
ALLC	CLL-H-001576	445	0.701229	469	0.704839	1.00515	0.00740824
ALLC	CLL-H-001577	665	1.0479	673	1.01142	0.965185	-0.0511222
ALMS1	CLL-H-001578	834	1.31421	849	1.27592	0.970865	-0.0426572
ALMS1	CLL-H-001579	372	0.586196	392	0.589119	1.00499	0.00717669
ALMS1	CLL-H-001580	187	0.294674	181	0.272017	0.923112	-0.115423
ALMS1	CLL-H-001581	580	0.913962	407	0.611662	0.669243	-0.579398
ALMS1	CLL-H-001582	1204	1.89726	1107	1.66366	0.876876	-0.189555
ALMS1	CLL-H-001583	1141	1.79798	1165	1.75083	0.973773	-0.0383432
ALOX12	CLL-H-001584	152	0.239521	202	0.303577	1.26743	0.34191
ALOX12	CLL-H-001585	466	0.734321	512	0.769462	1.04786	0.0674395
ALOX12	CLL-H-001586	1220	1.92247	1329	1.99729	1.03892	0.0550856
ALOX12	CLL-H-001587	368	0.579893	467	0.701833	1.21028	0.275342
ALOX12	CLL-H-001588	529	0.833596	547	0.822062	0.986164	-0.0201012
ALOX12B	CLL-H-001589	755	1.18973	969	1.45627	1.22404	0.291646
ALOX12B	CLL-H-001590	1030	1.62307	940	1.41268	0.870378	-0.200286
ALOX12B	CLL-H-001591	998	1.57264	1050	1.578	1.0034	0.00490326
ALOX12B	CLL-H-001592	461	0.726442	432	0.649234	0.893717	-0.16211
ALOX12B	CLL-H-001593	649	1.02269	727	1.09258	1.06833	0.0953625
ALOX15	CLL-H-001594	737	1.16136	835	1.25488	1.08053	0.111737
ALOX15	CLL-H-001595	1193	1.87992	1309	1.96724	1.04645	0.0654967
ALOX15	CLL-H-001596	430	0.677592	458	0.688308	1.01581	0.0226366
ALOX15	CLL-H-001597	741	1.16766	862	1.29546	1.10945	0.14984
ALOX15	CLL-H-001598	773	1.21809	823	1.23685	1.0154	0.0220497
ALOX15B	CLL-H-001599	887	1.39773	909	1.3661	0.977367	-0.0330282
ALOX15B	CLL-H-001600	689	1.08572	684	1.02795	0.946791	-0.078882
ALOX15B	CLL-H-001601	890	1.40246	855	1.28494	0.916207	-0.126255
ALOX15B	CLL-H-001602	145	0.22849	145	0.217914	0.953712	-0.0683743
ALOX15B	CLL-H-001603	707	1.11409	692	1.03998	0.933478	-0.0993125
ALOX5	CLL-H-001604	706	1.11251	681	1.02344	0.91994	-0.120388
ALOX5	CLL-H-001605	943	1.48598	846	1.27142	0.85561	-0.224974
ALOX5	CLL-H-001606	576	0.907658	617	0.927262	1.0216	0.0308273
ALOX5	CLL-H-001607	419	0.660258	430	0.646228	0.97875	-0.0309879
ALOX5	CLL-H-001608	747	1.17712	765	1.14968	0.976693	-0.0340228
ALOX5AP	CLL-H-001609	449	0.707532	491	0.737902	1.04292	0.0606332
ALOX5AP	CLL-H-001610	482	0.759534	608	0.913736	1.20302	0.266664
ALOX5AP	CLL-H-001611	527	0.830444	547	0.822062	0.989906	-0.0146365
ALOX5AP	CLL-H-001612	848	1.33627	966	1.45176	1.08642	0.119585
ALOX5AP	CLL-H-001613	608	0.958084	620	0.93177	0.972535	-0.0401775
ALOX5AP	CLL-H-001614	1332	2.09896	1448	2.17613	1.03677	0.0520932
ALPI	CLL-H-001615	831	1.30949	982	1.4758	1.12701	0.1725
ALPI	CLL-H-001616	577	0.909234	609	0.915239	1.0066	0.00949656
ALPI	CLL-H-001617	346	0.545225	393	0.590622	1.08326	0.115383
ALPI	CLL-H-001618	237	0.373464	263	0.395251	1.05834	0.0818014
ALPI	CLL-H-001619	170	0.267885	173	0.259994	0.970542	-0.0431371
ALPI	CLL-H-001620	492	0.775292	499	0.749925	0.967281	-0.0479928
ALPL	CLL-H-001621	351	0.553104	466	0.700331	1.26618	0.340485
ALPL	CLL-H-001622	408	0.642925	355	0.533514	0.829823	-0.269124
ALPL	CLL-H-001623	179	0.282067	198	0.297565	1.05494	0.0771665
ALPL	CLL-H-001624	326	0.513709	345	0.518485	1.0093	0.0133501
ALPL	CLL-H-001625	724	1.14088	667	1.0024	0.878627	-0.186677
ALPP	CLL-H-001626	538	0.847778	597	0.897205	1.0583	0.0817504
ALPP	CLL-H-001627	332	0.523164	329	0.494439	0.945094	-0.08147
ALPP	CLL-H-001628	520	0.819414	490	0.736399	0.89869	-0.154104
ALPP	CLL-H-001629	598	0.942326	625	0.939285	0.996773	-0.00466364
ALPP	CLL-H-001630	1189	1.87362	1171	1.75984	0.939274	-0.090382
ALPPL2	CLL-H-001631	419	0.660258	499	0.749925	1.13581	0.183715
ALPPL2	CLL-H-001632	893	1.40719	947	1.4232	1.01138	0.0163299
ALPPL2	CLL-H-001633	278	0.438071	353	0.530508	1.21101	0.276209
ALPPL2	CLL-H-001634	967	1.52379	957	1.43823	0.943849	-0.0833713
ALPPL2	CLL-H-001635	1662	2.61897	1789	2.68861	1.02659	0.0378587
ALPPL2	CLL-H-001636	612	0.964387	679	1.02044	1.05812	0.0815056
ALS2	CLL-H-001637	170	0.267885	154	0.23144	0.863951	-0.210979
ALS2	CLL-H-001638	738	1.16294	817	1.22783	1.0558	0.0783409
ALS2	CLL-H-001639	1252	1.9729	1277	1.91915	0.972756	-0.0398504
ALS2	CLL-H-001640	986	1.55373	995	1.49534	0.962417	-0.0552655
ALS2	CLL-H-001641	798	1.25749	762	1.14518	0.910687	-0.134972
AMD1	CLL-H-001642	545	0.858809	559	0.840096	0.978211	-0.0317823
AMD1	CLL-H-001643	912	1.43713	1100	1.65314	1.15031	0.202023
AMD1	CLL-H-001644	498	0.784746	491	0.737902	0.940306	-0.0887971
AMD1	CLL-H-001645	350	0.551529	432	0.649234	1.17715	0.235302
AMD1	CLL-H-001646	423	0.666562	487	0.731891	1.09801	0.13489
AMDHD1	CLL-H-001647	225	0.354554	228	0.342651	0.966428	-0.0492655
AMDHD1	CLL-H-001648	622	0.980145	669	1.00541	1.02578	0.0367173
AMDHD1	CLL-H-001649	1390	2.19036	1397	2.09949	0.958515	-0.0611272
AMDHD1	CLL-H-001650	202	0.318311	190	0.285543	0.897056	-0.15673
AMDHD1	CLL-H-001651	391	0.616136	451	0.677788	1.10006	0.137584
AMDHD1	CLL-H-001652	386	0.608257	421	0.632702	1.04019	0.056845
AMDHD2	CLL-H-001653	1119	1.76332	1193	1.79291	1.01678	0.0240097
AMDHD2	CLL-H-001654	797	1.25591	842	1.2654	1.00756	0.0108662
AMDHD2	CLL-H-001655	260	0.409707	250	0.375714	0.917031	-0.124958
AMDHD2	CLL-H-001656	1100	1.73338	1237	1.85903	1.07249	0.100968
AMDHD2	CLL-H-001657	2002	3.15474	2270	3.41148	1.08138	0.112876
AMDHD2	CLL-H-001658	524	0.825717	565	0.849113	1.02833	0.0403097
AMH	CLL-H-001659	629	0.991176	688	1.03396	1.04317	0.0609742
AMH	CLL-H-001660	224	0.352978	269	0.404268	1.14531	0.195733
AMH	CLL-H-001661	1715	2.70249	1769	2.65855	0.983741	-0.0236489
AMH	CLL-H-001662	565	0.890325	638	0.958822	1.07694	0.106931
AMH	CLL-H-001663	956	1.50646	1019	1.53141	1.01656	0.0236972
AMH	CLL-H-001664	532	0.838323	627	0.94229	1.12402	0.168665
AMHR2	CLL-H-001665	2569	4.04822	2628	3.9495	0.975615	-0.035616
AMHR2	CLL-H-001666	2385	3.75827	2476	3.72107	0.990101	-0.0143523
AMHR2	CLL-H-001667	346	0.545225	345	0.518485	0.950956	-0.07255
AMHR2	CLL-H-001668	1040	1.63883	1212	1.82146	1.11144	0.152432
AMHR2	CLL-H-001669	916	1.44343	804	1.2083	0.837101	-0.256526
AMHR2	CLL-H-001670	562	0.885597	562	0.844605	0.953712	-0.0683743
AMOTL1	CLL-H-001671	698	1.09991	823	1.23685	1.12451	0.169291
AMOTL1	CLL-H-001672	493	0.776867	502	0.754433	0.971123	-0.0422746
AMOTL1	CLL-H-001673	493	0.776867	439	0.659754	0.849249	-0.235741
AMOTL1	CLL-H-001674	980	1.54428	1087	1.6336	1.05784	0.0811239
AMOTL1	CLL-H-001675	612	0.964387	679	1.02044	1.05812	0.0815056
AMOTL1	CLL-H-001676	460	0.724866	467	0.701833	0.968225	-0.0465857
AMPD1	CLL-H-001677	392	0.617712	356	0.535017	0.866126	-0.207351
AMPD1	CLL-H-001678	647	1.01954	665	0.999399	0.980245	-0.0287857
AMPD1	CLL-H-001679	251	0.395525	238	0.35768	0.904317	-0.1451
AMPD1	CLL-H-001680	594	0.936023	656	0.985873	1.05326	0.0748585
AMPD1	CLL-H-001681	603	0.950205	665	0.999399	1.05177	0.072822
AMPD1	CLL-H-001682	1633	2.57327	1473	2.21371	0.860268	-0.217142
AMPD2	CLL-H-001683	587	0.924992	617	0.927262	1.00245	0.00353564
AMPD2	CLL-H-001684	649	1.02269	737	1.1076	1.08303	0.115072
AMPD2	CLL-H-001685	1186	1.86889	1393	2.09348	1.12017	0.163717
AMPD2	CLL-H-001686	1212	1.90986	1119	1.6817	0.880531	-0.183554
AMPD2	CLL-H-001687	494	0.778443	506	0.760445	0.976879	-0.033748
AMPD3	CLL-H-001688	560	0.882446	696	1.04599	1.18533	0.245286
AMPD3	CLL-H-001689	741	1.16766	717	1.07755	0.922823	-0.115875
AMPD3	CLL-H-001690	715	1.12669	889	1.33604	1.1858	0.245866
AMPD3	CLL-H-001691	953	1.50173	1004	1.50887	1.00475	0.00683681
AMPD3	CLL-H-001692	404	0.636621	411	0.617674	0.970237	-0.0435912
AMPH	CLL-H-001693	209	0.329341	259	0.38924	1.18187	0.241075
AMPH	CLL-H-001694	401	0.631894	493	0.740908	1.17252	0.229611
AMPH	CLL-H-001695	424	0.668137	423	0.635708	0.951463	-0.0717809
AMPH	CLL-H-001696	417	0.657107	452	0.679291	1.03376	0.047901
AMPH	CLL-H-001697	1294	2.03908	1387	2.08446	1.02226	0.0317558
AMPH	CLL-H-001698	1037	1.6341	1052	1.581	0.967507	-0.0476555
AMT	CLL-H-001699	782	1.23227	857	1.28795	1.04518	0.0637523
AMT	CLL-H-001700	688	1.08415	842	1.2654	1.16719	0.223037
AMT	CLL-H-001701	395	0.622439	492	0.739405	1.18791	0.248431
AMT	CLL-H-001702	189	0.297825	226	0.339645	1.14042	0.189562
AMT	CLL-H-001703	719	1.133	728	1.09408	0.96565	-0.0504277
AMY1A	CLL-H-001704	608	0.958084	547	0.822062	0.858027	-0.220905
AMY1A	CLL-H-001705	304	0.479042	378	0.568079	1.18587	0.245941
AMY1A	CLL-H-001706	263	0.414434	280	0.4208	1.01536	0.0219897
AMY1A	CLL-H-001707	874	1.37725	1154	1.7343	1.25925	0.332564
AMY1A	CLL-H-001708	517	0.814686	594	0.892696	1.09575	0.131924
AMY1B	CLL-H-001709	1185	1.86732	1236	1.85753	0.994758	-0.00758266
AMY1B	CLL-H-001710	349	0.549953	336	0.504959	0.918187	-0.12314
AMY1B	CLL-H-001711	1328	2.09266	1500	2.25428	1.07723	0.107333
AMY1B	CLL-H-001712	1093	1.72234	1379	2.07244	1.20327	0.266955
AMY1B	CLL-H-001713	620	0.976993	728	1.09408	1.11984	0.163296
AMY1C	CLL-H-001714	426	0.671289	525	0.788999	1.17535	0.23309
AMY1C	CLL-H-001715	699	1.10148	660	0.991885	0.900501	-0.151201
AMY1C	CLL-H-001716	203	0.319887	224	0.33664	1.05237	0.0736447
AMY1C	CLL-H-001717	1089	1.71604	1220	1.83348	1.06844	0.0955028
AMY1C	CLL-H-001718	576	0.907658	742	1.11512	1.22857	0.296976
AMY2A	CLL-H-001719	736	1.15979	795	1.19477	1.03016	0.0428747
AMY2A	CLL-H-001720	1113	1.75386	1239	1.86204	1.06168	0.0863482
AMY2A	CLL-H-001721	834	1.31421	873	1.31199	0.99831	-0.00244007
AMY2A	CLL-H-001722	297	0.468011	344	0.516982	1.10464	0.143571
AMY2A	CLL-H-001723	225	0.354554	181	0.272017	0.767208	-0.38231
AMY2B	CLL-H-001724	609	0.95966	660	0.991885	1.03358	0.0476495
AMY2B	CLL-H-001725	844	1.32997	853	1.28194	0.963882	-0.0530716
AMY2B	CLL-H-001726	252	0.397101	339	0.509468	1.28297	0.359487
AMY2B	CLL-H-001727	437	0.688623	447	0.671776	0.975536	-0.0357328
AMY2B	CLL-H-001728	526	0.828869	541	0.813045	0.980909	-0.0278086
ANAPC1	CLL-H-001729	688	1.08415	756	1.13616	1.04797	0.0676033
ANAPC1	CLL-H-001730	191	0.300977	182	0.27352	0.908773	-0.138009
ANAPC1	CLL-H-001731	656	1.03372	787	1.18275	1.14416	0.194293
ANAPC1	CLL-H-001732	311	0.490072	310	0.465885	0.950645	-0.0730207
ANAPC1	CLL-H-001733	828	1.30476	971	1.45927	1.11842	0.161466
ANAPC10	CLL-H-001734	815	1.28427	914	1.37361	1.06956	0.0970198
ANAPC10	CLL-H-001735	135	0.212732	148	0.222423	1.04555	0.0642634
ANAPC10	CLL-H-001736	561	0.884021	650	0.976856	1.10501	0.144065
ANAPC10	CLL-H-001737	499	0.786322	572	0.859633	1.09323	0.128601
ANAPC10	CLL-H-001738	2042	3.21777	2158	3.24316	1.00789	0.0113377
ANAPC11	CLL-H-001739	188	0.29625	210	0.3156	1.06532	0.0912823
ANAPC11	CLL-H-001740	327	0.515285	253	0.380222	0.737887	-0.438528
ANAPC11	CLL-H-001741	451	0.710684	462	0.694319	0.976973	-0.0336089
ANAPC11	CLL-H-001742	839	1.32209	821	1.23384	0.933251	-0.0996629
ANAPC11	CLL-H-001743	561	0.884021	639	0.960325	1.08631	0.119441
ANAPC2	CLL-H-001744	63	0.0992751	60	0.0901713	0.908297	-0.138764
ANAPC2	CLL-H-001745	300	0.472739	330	0.495942	1.04908	0.0691292
ANAPC2	CLL-H-001746	417	0.657107	500	0.751428	1.14354	0.193506
ANAPC2	CLL-H-001747	1047	1.64986	1030	1.54794	0.938227	-0.0919914
ANAPC2	CLL-H-001748	239	0.376615	299	0.449354	1.19314	0.254761
ANAPC4	CLL-H-001749	51	0.0803656	107	0.160806	2.00093	1.00067
ANAPC4	CLL-H-001750	155	0.244248	166	0.249474	1.02139	0.0305407
ANAPC4	CLL-H-001751	909	1.4324	926	1.39164	0.971548	-0.0416424
ANAPC4	CLL-H-001752	817	1.28743	770	1.1572	0.898847	-0.153852
ANAPC4	CLL-H-001753	480	0.756382	548	0.823565	1.08882	0.122767
ANAPC5	CLL-H-001754	1109	1.74756	1215	1.82597	1.04487	0.0633226
ANAPC5	CLL-H-001755	389	0.612985	386	0.580102	0.946357	-0.0795437
ANAPC5	CLL-H-001756	832	1.31106	858	1.28945	0.983516	-0.0239802
ANAPC5	CLL-H-001757	169	0.266309	138	0.207394	0.778771	-0.360729
ANAPC5	CLL-H-001758	948	1.49385	841	1.2639	0.846067	-0.241156
ANAPC7	CLL-H-001759	874	1.37725	1026	1.54193	1.11958	0.162951
ANAPC7	CLL-H-001760	335	0.527892	351	0.527502	0.999262	-0.00106441
ANAPC7	CLL-H-001761	142	0.223763	147	0.22092	0.987293	-0.0184491
ANAPC7	CLL-H-001762	687	1.08257	586	0.880673	0.813501	-0.297784
ANAPC7	CLL-H-001763	824	1.29846	955	1.43523	1.10533	0.144482
ANAPC7	CLL-H-001764	759	1.19603	800	1.20228	1.00523	0.00752577
ANGPT1	CLL-H-001765	252	0.397101	223	0.335137	0.843959	-0.244754
ANGPT1	CLL-H-001766	793	1.24961	796	1.19627	0.95732	-0.0629268
ANGPT1	CLL-H-001767	1313	2.06902	1302	1.95672	0.945722	-0.0805118
ANGPT1	CLL-H-001768	571	0.899779	624	0.937782	1.04224	0.0596809
ANGPT1	CLL-H-001769	275	0.433344	271	0.407274	0.93984	-0.0895131
ANGPT1	CLL-H-001770	517	0.814686	506	0.760445	0.93342	-0.0994012
ANGPT2	CLL-H-001771	1419	2.23605	1385	2.08145	0.930861	-0.103363
ANGPT2	CLL-H-001772	554	0.872991	558	0.838593	0.960598	-0.0579952
ANGPT2	CLL-H-001773	520	0.819414	448	0.673279	0.82166	-0.283387
ANGPT2	CLL-H-001774	173	0.272613	120	0.180343	0.661534	-0.596112
ANGPT2	CLL-H-001775	364	0.57359	475	0.713856	1.24454	0.315615
ANGPT2	CLL-H-001776	380	0.598802	381	0.572588	0.956222	-0.0645828
ANGPTL2	CLL-H-001777	185	0.291522	183	0.275023	0.943402	-0.084056
ANGPTL2	CLL-H-001778	372	0.586196	316	0.474902	0.810142	-0.303752
ANGPTL2	CLL-H-001779	470	0.740624	513	0.770965	1.04097	0.0579237
ANGPTL2	CLL-H-001780	384	0.605106	423	0.635708	1.05057	0.071177
ANGPTL2	CLL-H-001781	324	0.510558	321	0.482417	0.944881	-0.0817949
ANGPTL3	CLL-H-001782	822	1.2953	876	1.3165	1.01636	0.0234181
ANGPTL3	CLL-H-001783	710	1.11882	722	1.08506	0.969831	-0.0441945
ANGPTL3	CLL-H-001784	478	0.75323	631	0.948302	1.25898	0.332255
ANGPTL3	CLL-H-001785	280	0.441223	361	0.542531	1.22961	0.298198
ANGPTL3	CLL-H-001786	213	0.335645	215	0.323114	0.962667	-0.0548911
ANGPTL4	CLL-H-001787	504	0.794201	549	0.825068	1.03886	0.0550081
ANGPTL4	CLL-H-001788	475	0.748503	604	0.907725	1.21272	0.278247
ANGPTL4	CLL-H-001789	421	0.66341	497	0.746919	1.12588	0.171051
ANGPTL4	CLL-H-001790	247	0.389222	227	0.341148	0.876488	-0.190193
ANGPTL4	CLL-H-001791	692	1.09045	735	1.1046	1.01297	0.0185979
ANGPTL6	CLL-H-001792	1067	1.68137	1079	1.62158	0.964438	-0.0522397
ANGPTL6	CLL-H-001793	224	0.352978	245	0.3682	1.04312	0.0609087
ANGPTL6	CLL-H-001794	251	0.395525	220	0.330628	0.835923	-0.258558
ANGPTL6	CLL-H-001795	326	0.513709	315	0.473399	0.921532	-0.117894
ANGPTL6	CLL-H-001796	424	0.668137	429	0.644725	0.964959	-0.051461
ANGPTL6	CLL-H-001797	528	0.83202	557	0.83709	1.00609	0.00876505
ANK2	CLL-H-001798	382	0.601954	518	0.778479	1.29325	0.371005
ANK2	CLL-H-001799	197	0.310432	140	0.2104	0.677765	-0.561143
ANK2	CLL-H-001800	1356	2.13678	1450	2.17914	1.01982	0.0283214
ANK2	CLL-H-001801	531	0.836748	547	0.822062	0.982449	-0.0255454
ANK2	CLL-H-001802	713	1.12354	699	1.0505	0.934986	-0.096984
ANKFY1	CLL-H-001803	820	1.29215	810	1.21731	0.942081	-0.0860763
ANKFY1	CLL-H-001804	374	0.589348	500	0.751428	1.27502	0.350515
ANKFY1	CLL-H-001805	724	1.14088	774	1.16321	1.01958	0.0279695
ANKFY1	CLL-H-001806	316	0.497951	428	0.643222	1.29174	0.369312
ANKFY1	CLL-H-001807	266	0.419162	281	0.422302	1.00749	0.0107695
ANKHD1	CLL-H-001808	391	0.616136	421	0.632702	1.02689	0.0382773
ANKHD1	CLL-H-001809	239	0.376615	258	0.387737	1.02953	0.0419861
ANKHD1	CLL-H-001810	509	0.80208	565	0.849113	1.05864	0.0822109
ANKHD1	CLL-H-001811	229	0.360857	216	0.324617	0.899571	-0.152691
ANKHD1	CLL-H-001812	574	0.904507	557	0.83709	0.925466	-0.111748
ANKRD1	CLL-H-001813	361	0.568862	392	0.589119	1.03561	0.0504805
ANKRD1	CLL-H-001814	248	0.390797	308	0.462879	1.18445	0.244216
ANKRD1	CLL-H-001815	944	1.48755	1045	1.57048	1.05575	0.0782698
ANKRD1	CLL-H-001816	291	0.458557	363	0.545537	1.18968	0.250576
ANKRD1	CLL-H-001817	525	0.827293	529	0.795011	0.960978	-0.057424
ANKRD6	CLL-H-001818	1018	1.60416	1074	1.61407	1.00618	0.00888209
ANKRD6	CLL-H-001819	446	0.702805	375	0.563571	0.801888	-0.318527
ANKRD6	CLL-H-001820	1398	2.20296	1298	1.95071	0.885492	-0.175448
ANKRD6	CLL-H-001821	358	0.564135	362	0.544034	0.964368	-0.0523442
ANKRD6	CLL-H-001822	598	0.942326	662	0.99489	1.05578	0.0783114
ANP32A	CLL-H-001823	3022	4.76205	3324	4.99549	1.04902	0.0690424
ANP32A	CLL-H-001824	986	1.55373	1074	1.61407	1.03883	0.0549601
ANP32A	CLL-H-001825	1651	2.60164	1518	2.28133	0.876884	-0.189543
ANP32A	CLL-H-001826	124	0.195399	135	0.202885	1.03832	0.0542449
ANP32A	CLL-H-001827	478	0.75323	483	0.725879	0.963688	-0.0533618
ANP32A	CLL-H-001828	294	0.463284	227	0.341148	0.73637	-0.441498
ANP32B	CLL-H-001829	483	0.761109	533	0.801022	1.05244	0.073738
ANP32B	CLL-H-001830	1214	1.91302	1336	2.00781	1.04955	0.0697772
ANP32B	CLL-H-001831	375	0.590923	400	0.601142	1.01729	0.0247351
ANP32B	CLL-H-001832	395	0.622439	437	0.656748	1.05512	0.0774063
ANP32B	CLL-H-001833	366	0.576741	388	0.583108	1.01104	0.0158387
ANP32E	CLL-H-001834	730	1.15033	765	1.14968	0.999438	-0.000811061
ANP32E	CLL-H-001835	587	0.924992	560	0.841599	0.909845	-0.136308
ANP32E	CLL-H-001836	500	0.787898	529	0.795011	1.00903	0.0129653
ANP32E	CLL-H-001837	1166	1.83738	1418	2.13105	1.15983	0.213915
ANP32E	CLL-H-001838	378	0.595651	407	0.611662	1.02688	0.0382682
ANP32E	CLL-H-001839	693	1.09203	881	1.32402	1.21244	0.277912
ANPEP	CLL-H-001840	559	0.88087	622	0.934776	1.0612	0.085692
ANPEP	CLL-H-001841	295	0.46486	342	0.513977	1.10566	0.144907
ANPEP	CLL-H-001842	546	0.860384	614	0.922753	1.07249	0.100963
ANPEP	CLL-H-001843	128	0.201702	168	0.25248	1.25175	0.323943
ANPEP	CLL-H-001844	609	0.95966	564	0.84761	0.883241	-0.179121
ANPEP	CLL-H-001845	831	1.30949	937	1.40818	1.07536	0.104826
ANXA1	CLL-H-001846	538	0.847778	741	1.11362	1.31357	0.393493
ANXA1	CLL-H-001847	331	0.521588	393	0.590622	1.13235	0.179324
ANXA1	CLL-H-001848	459	0.72329	489	0.734896	1.01605	0.022966
ANXA1	CLL-H-001849	1458	2.29751	1569	2.35798	1.02632	0.0374803
ANXA1	CLL-H-001850	927	1.46076	1012	1.52089	1.04116	0.0581937
ANXA1	CLL-H-001851	750	1.18185	589	0.885182	0.748982	-0.416997
ANXA2	CLL-H-001852	675	1.06366	789	1.18575	1.11478	0.156763
ANXA2	CLL-H-001853	539	0.849354	539	0.810039	0.953712	-0.0683743
ANXA2	CLL-H-001854	718	1.13142	878	1.31951	1.16624	0.221863
ANXA2	CLL-H-001855	1050	1.65459	1090	1.63811	0.990044	-0.0144355
ANXA2	CLL-H-001856	537	0.846202	539	0.810039	0.957264	-0.0630112
ANXA3	CLL-H-001857	1358	2.13993	1461	2.19567	1.02605	0.0370984
ANXA3	CLL-H-001858	657	1.0353	777	1.16772	1.12791	0.173647
ANXA3	CLL-H-001859	560	0.882446	505	0.758942	0.860044	-0.217518
ANXA3	CLL-H-001860	277	0.436495	313	0.470394	1.07766	0.107902
ANXA3	CLL-H-001861	1696	2.67255	1968	2.95762	1.10667	0.14622
ANXA4	CLL-H-001862	476	0.750079	505	0.758942	1.01182	0.0169475
ANXA4	CLL-H-001863	1404	2.21242	1657	2.49023	1.12557	0.170656
ANXA4	CLL-H-001864	953	1.50173	965	1.45026	0.965721	-0.0503216
ANXA4	CLL-H-001865	922	1.45288	1015	1.5254	1.04991	0.0702667
ANXA4	CLL-H-001866	610	0.961235	566	0.850616	0.88492	-0.176382
ANXA4	CLL-H-001867	1184	1.86574	1360	2.04388	1.09548	0.131563
ANXA5	CLL-H-001868	586	0.923416	572	0.859633	0.930927	-0.10326
ANXA5	CLL-H-001869	476	0.750079	520	0.781485	1.04187	0.0591757
ANXA5	CLL-H-001870	1056	1.66404	1217	1.82898	1.09912	0.136345
ANXA5	CLL-H-001871	322	0.507406	312	0.468891	0.924094	-0.113889
ANXA5	CLL-H-001872	1277	2.01229	1388	2.08596	1.03661	0.0518747
ANXA5	CLL-H-001873	954	1.50331	952	1.43072	0.951713	-0.071402
ANXA6	CLL-H-001874	428	0.674441	493	0.740908	1.09855	0.135603
ANXA6	CLL-H-001875	351	0.553104	301	0.452359	0.817856	-0.290082
ANXA6	CLL-H-001876	209	0.329341	167	0.250977	0.762057	-0.392029
ANXA6	CLL-H-001877	1498	2.36054	1882	2.82837	1.19819	0.260855
ANXA6	CLL-H-001878	461	0.726442	589	0.885182	1.21852	0.285127
ANXA8L2	CLL-H-001879	1332	2.09896	1553	2.33393	1.11195	0.153089
ANXA8L2	CLL-H-001880	730	1.15033	741	1.11362	0.968083	-0.0467973
ANXA8L2	CLL-H-001881	800	1.26064	804	1.2083	0.958481	-0.0611788
ANXA8L2	CLL-H-001882	560	0.882446	591	0.888188	1.00651	0.00935696
ANXA8L2	CLL-H-001883	675	1.06366	729	1.09558	1.03001	0.042657
ANXA8L2	CLL-H-001884	561	0.884021	540	0.811542	0.918012	-0.123416
AOC2	CLL-H-001885	611	0.962811	607	0.912233	0.947468	-0.0778502
AOC2	CLL-H-001886	1149	1.81059	1262	1.8966	1.04751	0.0669588
AOC2	CLL-H-001887	683	1.07627	710	1.06703	0.991414	-0.0124409
AOC2	CLL-H-001888	557	0.877718	681	1.02344	1.16603	0.221603
AOC2	CLL-H-001889	403	0.635046	441	0.662759	1.04364	0.0616245
AOC3	CLL-H-001890	976	1.53798	942	1.41569	0.920488	-0.119528
AOC3	CLL-H-001891	780	1.22912	1004	1.50887	1.2276	0.295839
AOC3	CLL-H-001892	588	0.926568	697	1.04749	1.13051	0.176968
AOC3	CLL-H-001893	328	0.516861	313	0.470394	0.910097	-0.135908
AOC3	CLL-H-001894	487	0.767413	488	0.733393	0.95567	-0.065415
AOC3	CLL-H-001895	185	0.291522	230	0.345657	1.1857	0.245734
AOX1	CLL-H-001896	255	0.401828	292	0.438834	1.09209	0.127097
AOX1	CLL-H-001897	108	0.170186	141	0.211903	1.24512	0.31629
AOX1	CLL-H-001898	1115	1.75701	1049	1.5765	0.897259	-0.156403
AOX1	CLL-H-001899	428	0.674441	499	0.749925	1.11192	0.153055
AOX1	CLL-H-001900	430	0.677592	531	0.798016	1.17772	0.236001
AP2A1	CLL-H-001901	723	1.1393	713	1.07154	0.940521	-0.0884679
AP2A1	CLL-H-001902	381	0.600378	358	0.538022	0.896139	-0.158206
AP2A1	CLL-H-001903	2112	3.32808	2162	3.24917	0.97629	-0.0346177
AP2A1	CLL-H-001904	526	0.828869	484	0.727382	0.87756	-0.18843
AP2A1	CLL-H-001905	688	1.08415	609	0.915239	0.844202	-0.244341
AP2A1	CLL-H-001906	508	0.800504	515	0.773971	0.966854	-0.0486304
AP2B1	CLL-H-001907	677	1.06681	778	1.16922	1.09599	0.13224
AP2B1	CLL-H-001908	419	0.660258	462	0.694319	1.05159	0.0725683
AP2B1	CLL-H-001909	896	1.41191	894	1.34355	0.951583	-0.0715982
AP2B1	CLL-H-001910	221	0.348251	272	0.408777	1.1738	0.231186
AP2B1	CLL-H-001911	1549	2.44091	1643	2.46919	1.01159	0.016621
AP2M1	CLL-H-001912	195	0.30728	68	0.102194	0.332577	-1.58824
AP2M1	CLL-H-001913	124	0.195399	203	0.30508	1.56132	0.642765
AP2M1	CLL-H-001914	1116	1.75859	1314	1.97475	1.12292	0.167254
AP2M1	CLL-H-001915	212	0.334069	243	0.365194	1.09317	0.128518
AP2M1	CLL-H-001916	439	0.691774	416	0.625188	0.903745	-0.146012
AP3B1	CLL-H-001917	1104	1.73968	1223	1.83799	1.05651	0.0793099
AP3B1	CLL-H-001918	592	0.932871	685	1.02946	1.10354	0.142132
AP3B1	CLL-H-001919	888	1.39931	926	1.39164	0.994524	-0.00792183
AP3B1	CLL-H-001920	434	0.683895	488	0.733393	1.07238	0.100812
AP3B1	CLL-H-001921	690	1.0873	685	1.02946	0.946801	-0.0788667
AP3M1	CLL-H-001922	677	1.06681	667	1.0024	0.939625	-0.0898434
AP3M1	CLL-H-001923	372	0.586196	422	0.634205	1.0819	0.113566
AP3M1	CLL-H-001924	279	0.439647	327	0.491434	1.11779	0.160651
AP3M1	CLL-H-001925	1292	2.03593	1367	2.0544	1.00907	0.0130328
AP3M1	CLL-H-001926	1196	1.88465	1164	1.74932	0.928195	-0.107501
APAF1	CLL-H-001927	404	0.636621	376	0.565074	0.887613	-0.171997
APAF1	CLL-H-001928	863	1.35991	932	1.40066	1.02996	0.0425951
APAF1	CLL-H-001929	1050	1.65459	1056	1.58702	0.959162	-0.0601538
APAF1	CLL-H-001930	806	1.27009	839	1.2609	0.99276	-0.0104834
APAF1	CLL-H-001931	127	0.200126	120	0.180343	0.901145	-0.150168
APAF1	CLL-H-001932	1058	1.66719	901	1.35407	0.812188	-0.300115
APBA1	CLL-H-001933	122	0.192247	91	0.13676	0.711375	-0.491317
APBA1	CLL-H-001934	457	0.720139	548	0.823565	1.14362	0.193607
APBA1	CLL-H-001935	578	0.91081	632	0.949805	1.04281	0.0604807
APBA1	CLL-H-001936	660	1.04003	699	1.0505	1.01007	0.0144521
APBA1	CLL-H-001937	324	0.510558	377	0.566576	1.10972	0.150196
APBA1	CLL-H-001938	114	0.179641	90	0.135257	0.752931	-0.409411
APBA2	CLL-H-001939	449	0.707532	368	0.553051	0.781662	-0.355384
APBA2	CLL-H-001940	885	1.39458	989	1.48632	1.06579	0.0919187
APBA2	CLL-H-001941	537	0.846202	696	1.04599	1.2361	0.305791
APBA2	CLL-H-001942	546	0.860384	856	1.28644	1.4952	0.580336
APBA2	CLL-H-001943	382	0.601954	401	0.602645	1.00115	0.00165525
APBA2	CLL-H-001944	890	1.40246	943	1.41719	1.01051	0.0150781
APBA3	CLL-H-001945	549	0.865112	551	0.828073	0.957186	-0.0631282
APBA3	CLL-H-001946	611	0.962811	650	0.976856	1.01459	0.020893
APBA3	CLL-H-001947	215	0.338796	212	0.318605	0.940404	-0.0886467
APBA3	CLL-H-001948	534	0.841475	547	0.822062	0.97693	-0.0336733
APBA3	CLL-H-001949	633	0.997479	688	1.03396	1.03658	0.0518287
APBB1	CLL-H-001950	781	1.2307	878	1.31951	1.07216	0.100524
APBB1	CLL-H-001951	889	1.40088	855	1.28494	0.917237	-0.124633
APBB1	CLL-H-001952	449	0.707532	501	0.752931	1.06416	0.0897208
APBB1	CLL-H-001953	152	0.239521	192	0.288548	1.20469	0.268661
APBB1	CLL-H-001954	1348	2.12417	1412	2.12203	0.998992	-0.00145475
APBB1	CLL-H-001955	461	0.726442	508	0.763451	1.05095	0.0716874
APBB2	CLL-H-001956	426	0.671289	510	0.766456	1.14177	0.191269
APBB2	CLL-H-001957	377	0.594075	390	0.586114	0.986599	-0.0194647
APBB2	CLL-H-001958	560	0.882446	592	0.88969	1.00821	0.011796
APBB2	CLL-H-001959	1071	1.68768	1141	1.71476	1.01605	0.022966
APBB2	CLL-H-001960	367	0.578317	322	0.483919	0.836772	-0.257094
APBB3	CLL-H-001961	656	1.03372	716	1.07604	1.04094	0.0578894
APBB3	CLL-H-001962	1084	1.70816	1152	1.73129	1.01354	0.0194016
APBB3	CLL-H-001963	327	0.515285	347	0.521491	1.01204	0.0172707
APBB3	CLL-H-001964	764	1.20391	948	1.42471	1.1834	0.24294
APBB3	CLL-H-001965	615	0.969114	677	1.01743	1.04986	0.0701951
APC	CLL-H-001966	162	0.255279	264	0.396754	1.5542	0.63617
APC	CLL-H-001967	1103	1.7381	1121	1.6847	0.969276	-0.0450209
APC	CLL-H-001968	707	1.11409	775	1.16471	1.04544	0.0641118
APC	CLL-H-001969	431	0.679168	469	0.704839	1.0378	0.0535257
APC	CLL-H-001970	557	0.877718	503	0.755936	0.861252	-0.215493
APC2	CLL-H-001971	1158	1.82477	1267	1.90412	1.04348	0.0614069
APC2	CLL-H-001972	463	0.729593	442	0.664262	0.910455	-0.13534
APC2	CLL-H-001973	564	0.888749	738	1.10911	1.24794	0.319551
APC2	CLL-H-001974	153	0.241097	131	0.196874	0.816577	-0.292339
APC2	CLL-H-001975	1181	1.86101	1198	1.80042	0.96744	-0.0477554
APCS	CLL-H-001976	1398	2.20296	1461	2.19567	0.99669	-0.00478253
APCS	CLL-H-001977	823	1.29688	1005	1.51037	1.16462	0.219857
APCS	CLL-H-001978	816	1.28585	962	1.44575	1.12435	0.169093
APCS	CLL-H-001979	382	0.601954	580	0.871656	1.44804	0.534106
APCS	CLL-H-001980	1123	1.76962	1061	1.59453	0.901058	-0.150308
APCS	CLL-H-001981	870	1.37094	895	1.34506	0.981118	-0.0275021
APEX1	CLL-H-001982	1311	2.06587	1486	2.23324	1.08102	0.112392
APEX1	CLL-H-001983	328	0.516861	382	0.574091	1.11073	0.151502
APEX1	CLL-H-001984	400	0.630318	451	0.677788	1.07531	0.104753
APEX1	CLL-H-001985	551	0.868263	538	0.808536	0.931211	-0.10282
APEX1	CLL-H-001986	318	0.501103	371	0.557559	1.11266	0.154018
APEX1	CLL-H-001987	407	0.641349	439	0.659754	1.0287	0.0408178
APEX2	CLL-H-001988	411	0.647652	388	0.583108	0.900341	-0.151456
APEX2	CLL-H-001989	294	0.463284	310	0.465885	1.00561	0.00807772
APEX2	CLL-H-001990	383	0.60353	422	0.634205	1.05083	0.0715243
APEX2	CLL-H-001991	207	0.32619	174	0.261497	0.801671	-0.318918
APEX2	CLL-H-001992	163	0.256855	173	0.259994	1.01222	0.0175257
APEX2	CLL-H-001993	438	0.690199	399	0.599639	0.868792	-0.202916
APH1A	CLL-H-001994	486	0.765837	471	0.707845	0.924276	-0.113604
APH1A	CLL-H-001995	690	1.0873	731	1.09859	1.01038	0.0149007
APH1A	CLL-H-001996	501	0.789474	458	0.688308	0.871857	-0.197837
APH1A	CLL-H-001997	908	1.43082	925	1.39014	0.971568	-0.0416133
APH1A	CLL-H-001998	520	0.819414	612	0.919748	1.12245	0.166646
APH1B	CLL-H-001999	581	0.915537	550	0.82657	0.902826	-0.147481
[truncated: 25,494 more rows]

## Sheet: Module 2
Gene Symbol	Cellecta ID	siNSC absolute reads	siNSC relative reads	siFH absoulte reads	siFH relative reads	RATIO	log2 ratio
Luc	CLL-H-000001-H-M2	727	1.44415	590	1.16348	0.805649	-0.311777
Luc	CLL-H-000002-H-M2	335	0.665462	436	0.859791	1.29202	0.369631
Luc	CLL-H-000003-H-M2	665	1.32099	694	1.36857	1.03602	0.0510449
Luc	CLL-H-000004-H-M2	722	1.43422	740	1.45928	1.01747	0.02499
Luc	CLL-H-000005-H-M2	646	1.28325	548	1.08065	0.842124	-0.247895
Luc	CLL-H-000006-H-M2	288	0.572098	342	0.674423	1.17886	0.237391
Luc	CLL-H-000007-H-M2	475	0.943565	535	1.05502	1.11812	0.161075
Luc	CLL-H-000008-H-M2	504	1.00117	545	1.07474	1.07348	0.102296
Luc	CLL-H-000009-H-M2	785	1.55937	819	1.61507	1.03572	0.0506344
Luc	CLL-H-000010-H-M2	615	1.22167	577	1.13784	0.931384	-0.102551
Luc	CLL-H-000011-H-M2	821	1.63088	700	1.3804	0.846415	-0.240564
Luc	CLL-H-000012-H-M2	701	1.3925	666	1.31335	0.943158	-0.0844287
Luc	CLL-H-000013-H-M2	417	0.828351	456	0.899231	1.08557	0.11845
Luc	CLL-H-000014-H-M2	184	0.365507	179	0.352988	0.965747	-0.0502826
Luc	CLL-H-000015-H-M2	269	0.534356	205	0.40426	0.756536	-0.402519
Luc	CLL-H-000016-H-M2	665	1.32099	667	1.31532	0.995709	-0.00620398
Luc	CLL-H-000017-H-M2	391	0.776703	416	0.820351	1.0562	0.0788785
Luc	CLL-H-000018-H-M2	494	0.981307	520	1.02544	1.04497	0.0634642
Luc	CLL-H-000019-H-M2	476	0.945551	486	0.958391	1.01358	0.0194583
Luc	CLL-H-000020-H-M2	567	1.12632	622	1.22658	1.08902	0.123029
Luc	CLL-H-000021-H-M2	762	1.51368	848	1.67225	1.10476	0.143737
A2BP1	CLL-H-027496	301	0.597922	270	0.532439	0.890483	-0.16734
A2BP1	CLL-H-027497	525	1.04289	525	1.0353	0.992723	-0.0105364
A2BP1	CLL-H-027498	329	0.653543	384	0.757247	1.15868	0.212482
A2BP1	CLL-H-027499	145	0.288036	122	0.240584	0.835257	-0.259708
A2BP1	CLL-H-027500	477	0.947538	409	0.806547	0.851203	-0.232425
AAAS	CLL-H-027501	573	1.13824	615	1.21278	1.06549	0.0915149
AAAS	CLL-H-027502	296	0.58799	310	0.611319	1.03968	0.0561346
AAAS	CLL-H-027503	391	0.776703	439	0.865707	1.11459	0.156516
AAAS	CLL-H-027504	431	0.856161	430	0.847959	0.99042	-0.0138876
AAAS	CLL-H-027505	397	0.788622	378	0.745415	0.945213	-0.0812892
AAK1	CLL-H-027506	473	0.939592	409	0.806547	0.858401	-0.220276
AAK1	CLL-H-027507	652	1.29517	681	1.34293	1.03688	0.0522464
AAK1	CLL-H-027508	863	1.71431	897	1.76888	1.03183	0.045211
AAK1	CLL-H-027509	496	0.98528	499	0.984027	0.998728	-0.0018367
AAK1	CLL-H-027510	271	0.538329	288	0.567935	1.055	0.0772396
AATF	CLL-H-027511	442	0.878012	522	1.02938	1.1724	0.229467
AATF	CLL-H-027512	1093	2.17119	1200	2.3664	1.08991	0.124205
AATF	CLL-H-027513	595	1.18194	656	1.29363	1.0945	0.13027
AATF	CLL-H-027514	631	1.25345	678	1.33701	1.06667	0.0931089
AATF	CLL-H-027515	318	0.631692	246	0.485111	0.767956	-0.380905
AATK	CLL-H-027516	972	1.93083	978	1.92861	0.998851	-0.00165825
AATK	CLL-H-027517	424	0.842256	461	0.909091	1.07935	0.110166
AATK	CLL-H-027518	195	0.387358	171	0.337212	0.870542	-0.200014
AATK	CLL-H-027519	544	1.08063	494	0.974167	0.90148	-0.149632
AATK	CLL-H-027520	290	0.576071	364	0.717807	1.24604	0.317349
ABCC10	CLL-H-027521	637	1.26537	631	1.24433	0.983373	-0.0241898
ABCC10	CLL-H-027522	661	1.31305	642	1.26602	0.964188	-0.0526134
ABCC10	CLL-H-027523	621	1.23359	613	1.20883	0.979935	-0.0292426
ABCC10	CLL-H-027524	441	0.876026	456	0.899231	1.02649	0.0377188
ABCC10	CLL-H-027525	906	1.79973	943	1.85959	1.03327	0.0472103
ABCC11	CLL-H-027526	499	0.99124	426	0.840071	0.847495	-0.238723
ABCC11	CLL-H-027527	773	1.53553	703	1.38631	0.902826	-0.14748
ABCC11	CLL-H-027528	322	0.639638	239	0.471307	0.736835	-0.440586
ABCC11	CLL-H-027529	344	0.68334	311	0.613291	0.897491	-0.15603
ABCC11	CLL-H-027530	581	1.15413	669	1.31927	1.14308	0.192932
ABCC12	CLL-H-027531	121	0.240361	123	0.242556	1.00913	0.0131149
ABCC12	CLL-H-027532	350	0.695258	289	0.569907	0.819706	-0.286822
ABCC12	CLL-H-027533	614	1.21968	578	1.13981	0.934518	-0.0977056
ABCC12	CLL-H-027534	384	0.762798	409	0.806547	1.05735	0.0804581
ABCC12	CLL-H-027535	414	0.822391	430	0.847959	1.03109	0.0441695
ABCC9	CLL-H-027536	627	1.24551	791	1.55985	1.25238	0.324676
ABCC9	CLL-H-027537	464	0.921714	484	0.954447	1.03551	0.0503458
ABCC9	CLL-H-027538	206	0.409209	181	0.356932	0.872247	-0.197191
ABCC9	CLL-H-027539	248	0.49264	257	0.506803	1.02875	0.0408918
ABCC9	CLL-H-027540	81	0.160903	57	0.112404	0.698583	-0.517496
ABCD4	CLL-H-027541	1046	2.07783	945	1.86354	0.896868	-0.157033
ABCD4	CLL-H-027542	544	1.08063	568	1.12009	1.03652	0.0517479
ABCD4	CLL-H-027543	368	0.731014	365	0.719779	0.98463	-0.0223457
ABCD4	CLL-H-027544	1292	2.5665	1188	2.34273	0.912814	-0.131608
ABCD4	CLL-H-027545	328	0.651556	393	0.774995	1.18945	0.250297
ABCE1	CLL-H-027546	122	0.242347	116	0.228752	0.943901	-0.0832927
ABCE1	CLL-H-027547	311	0.617787	279	0.550187	0.890578	-0.167186
ABCE1	CLL-H-027548	285	0.566139	241	0.475251	0.839461	-0.252465
ABCE1	CLL-H-027549	997	1.98049	1029	2.02919	1.02459	0.0350412
ABCE1	CLL-H-027550	416	0.826364	380	0.749359	0.906815	-0.141121
ABCG4	CLL-H-027551	330	0.655529	286	0.563991	0.86036	-0.216987
ABCG4	CLL-H-027552	956	1.89905	1042	2.05482	1.08203	0.113736
ABCG4	CLL-H-027553	853	1.69444	771	1.52041	0.897292	-0.156351
ABCG4	CLL-H-027554	355	0.705191	380	0.749359	1.06263	0.087644
ABCG4	CLL-H-027555	259	0.514491	223	0.439755	0.854739	-0.226445
ABHD12	CLL-H-027556	1069	2.12352	1093	2.15539	1.01501	0.0214951
ABHD12	CLL-H-027557	571	1.13426	594	1.17137	1.03271	0.0464358
ABHD12	CLL-H-027558	465	0.9237	510	1.00572	1.08879	0.12273
ABHD12	CLL-H-027559	958	1.90302	983	1.93847	1.01863	0.0266294
ABHD12	CLL-H-027560	149	0.295981	198	0.390456	1.31919	0.399652
ABHD13	CLL-H-027561	317	0.629705	342	0.674423	1.07101	0.0989771
ABHD13	CLL-H-027562	366	0.727042	406	0.800631	1.10122	0.1391
ABHD13	CLL-H-027563	858	1.70438	948	1.86945	1.09686	0.133373
ABHD13	CLL-H-027564	317	0.629705	358	0.705975	1.12112	0.16494
ABHD13	CLL-H-027565	1110	2.20496	1217	2.39992	1.08842	0.122233
ABHD5	CLL-H-027566	184	0.365507	192	0.378624	1.03589	0.0508641
ABHD5	CLL-H-027567	470	0.933633	549	1.08263	1.15959	0.213609
ABHD5	CLL-H-027568	299	0.593949	17929	35.3559	59.5269	5.89547
ABHD5	CLL-H-027569	540	1.07268	503	0.991915	0.924703	-0.112937
ABHD5	CLL-H-027570	691	1.37264	601	1.18517	0.863425	-0.211857
ABI1	CLL-H-027571	244	0.484694	278	0.548215	1.13105	0.177667
ABI1	CLL-H-027572	182	0.361534	200	0.3944	1.0909	0.125525
ABI1	CLL-H-027573	1191	2.36586	1185	2.33682	0.987722	-0.0178228
ABI1	CLL-H-027574	322	0.639638	304	0.599487	0.937229	-0.0935258
ABI1	CLL-H-027575	114	0.226456	129	0.254388	1.12334	0.167801
ABTB1	CLL-H-027576	103	0.204605	109	0.214948	1.05055	0.0711474
ABTB1	CLL-H-027577	667	1.32496	722	1.42378	1.07458	0.103776
ABTB1	CLL-H-027578	599	1.18988	579	1.14179	0.959577	-0.0595291
ABTB1	CLL-H-027579	619	1.22961	628	1.23841	1.00716	0.0102888
ABTB1	CLL-H-027580	226	0.448938	274	0.540327	1.20357	0.267317
ACAP1	CLL-H-027581	532	1.05679	515	1.01558	0.961001	-0.0573902
ACAP1	CLL-H-027582	425	0.844242	532	1.0491	1.24266	0.313427
ACAP1	CLL-H-027583	725	1.44018	799	1.57563	1.09405	0.129678
ACAP1	CLL-H-027584	268	0.532369	336	0.662591	1.24461	0.315692
ACAP1	CLL-H-027585	431	0.856161	473	0.932755	1.08946	0.123616
ACBD3	CLL-H-027586	804	1.59711	865	1.70578	1.06804	0.0949682
ACBD3	CLL-H-027587	289	0.574085	264	0.520607	0.906848	-0.141068
ACBD3	CLL-H-027588	908	1.8037	947	1.86748	1.03536	0.0501357
ACBD3	CLL-H-027589	544	1.08063	494	0.974167	0.90148	-0.149632
ACBD3	CLL-H-027590	220	0.43702	186	0.366792	0.839302	-0.252737
ACCS	CLL-H-027591	160	0.317832	154	0.303688	0.955496	-0.065678
ACCS	CLL-H-027592	569	1.13029	530	1.04516	0.924681	-0.112973
ACCS	CLL-H-027593	492	0.977335	446	0.879511	0.899908	-0.152151
ACCS	CLL-H-027594	584	1.16009	519	1.02347	0.882232	-0.18077
ACCS	CLL-H-027595	207	0.411196	161	0.317492	0.772118	-0.373106
ACOT6	CLL-H-027596	340	0.675394	351	0.692171	1.02484	0.0353999
ACOT6	CLL-H-027597	337	0.669434	479	0.944587	1.41102	0.496741
ACOT6	CLL-H-027598	842	1.67259	730	1.43956	0.860675	-0.21646
ACOT6	CLL-H-027599	234	0.46483	202	0.398344	0.856966	-0.22269
ACOT6	CLL-H-027600	732	1.45408	666	1.31335	0.903215	-0.146858
ACR	CLL-H-027601	506	1.00514	637	1.25616	1.24973	0.32162
ACR	CLL-H-027602	772	1.53354	756	1.49083	0.972149	-0.040751
ACR	CLL-H-027603	491	0.975348	514	1.01361	1.03923	0.0555089
ACR	CLL-H-027604	154	0.305914	172	0.339184	1.10876	0.148942
ACR	CLL-H-027605	423	0.840269	384	0.757247	0.901196	-0.150088
ACSBG1	CLL-H-027606	360	0.715123	319	0.629067	0.879663	-0.184977
ACSBG1	CLL-H-027607	541	1.07467	715	1.40998	1.31201	0.391778
ACSBG1	CLL-H-027608	865	1.71828	951	1.87537	1.09142	0.126209
ACSBG1	CLL-H-027609	533	1.05878	551	1.08657	1.02625	0.0373804
ACSBG1	CLL-H-027610	322	0.639638	322	0.634983	0.992723	-0.0105364
ACSM2B	CLL-H-027611	255	0.506545	192	0.378624	0.747462	-0.419927
ACSM2B	CLL-H-027612	1113	2.21092	1087	2.14356	0.969533	-0.0446381
ACSM2B	CLL-H-027613	595	1.18194	571	1.12601	0.952681	-0.0699353
ACSM2B	CLL-H-027614	851	1.69047	901	1.77677	1.05105	0.0718316
ACSM2B	CLL-H-027615	793	1.57526	841	1.65845	1.05281	0.0742485
ACSM3	CLL-H-027616	206	0.409209	193	0.380596	0.930076	-0.10458
ACSM3	CLL-H-027617	224	0.444965	179	0.352988	0.793292	-0.334076
ACSM3	CLL-H-027618	355	0.705191	370	0.729639	1.03467	0.0491698
ACSM3	CLL-H-027619	669	1.32894	727	1.43364	1.07879	0.109413
ACSM3	CLL-H-027620	587	1.16605	665	1.31138	1.12464	0.169457
ACSS3	CLL-H-027621	517	1.027	591	1.16545	1.13482	0.182457
ACSS3	CLL-H-027622	553	1.09851	493	0.972195	0.885014	-0.176228
ACSS3	CLL-H-027623	70	0.139052	87	0.171564	1.23381	0.303124
ACSS3	CLL-H-027624	294	0.584017	254	0.500887	0.857659	-0.221524
ACSS3	CLL-H-027625	684	1.35873	582	1.1477	0.844686	-0.243514
ACTA1	CLL-H-027626	371	0.736974	438	0.863735	1.172	0.228975
ACTA1	CLL-H-027627	338	0.671421	382	0.753303	1.12195	0.166013
ACTA1	CLL-H-027628	453	0.899863	501	0.987971	1.09791	0.134763
ACTA1	CLL-H-027629	325	0.645597	342	0.674423	1.04465	0.0630202
ACTA1	CLL-H-027630	385	0.764784	390	0.769079	1.00562	0.00807928
ACTA1	CLL-H-027631	305	0.605868	363	0.715835	1.1815	0.240624
ACTA1	CLL-H-027632	335	0.665462	298	0.587655	0.883079	-0.179385
ACTA1	CLL-H-027633	366	0.727042	380	0.749359	1.0307	0.0436194
ACTA1	CLL-H-027634	291	0.578058	333	0.656675	1.136	0.183967
ACTA1	CLL-H-027635	207	0.411196	245	0.483139	1.17496	0.232615
ACTA1	CLL-H-027636	528	1.04885	528	1.04121	0.992723	-0.0105364
ACTA1	CLL-H-027637	612	1.21571	766	1.51055	1.24253	0.313276
ACTA1	CLL-H-027638	334	0.663475	357	0.704003	1.06108	0.0855396
ACTA1	CLL-H-027639	150	0.297968	168	0.331296	1.11185	0.152962
ACTA1	CLL-H-027640	443	0.879998	405	0.798659	0.907569	-0.139921
ACTA1	CLL-H-027641	621	1.23359	624	1.23053	0.997519	-0.00358364
ACTA1	CLL-H-027642	219	0.435033	329	0.648787	1.49135	0.57662
ACTA1	CLL-H-027643	366	0.727042	339	0.668507	0.91949	-0.121095
ACTA1	CLL-H-027644	257	0.510518	341	0.672451	1.31719	0.397467
ACTA1	CLL-H-027645	373	0.740947	357	0.704003	0.95014	-0.073788
ACTA1	CLL-H-027646	255	0.506545	246	0.485111	0.957686	-0.0623753
ACTB	CLL-H-027647	341	0.67738	382	0.753303	1.11208	0.153264
ACTB	CLL-H-027648	501	0.995213	510	1.00572	1.01056	0.0151502
ACTB	CLL-H-027649	208	0.413182	259	0.510747	1.23613	0.305832
ACTB	CLL-H-027650	665	1.32099	658	1.29757	0.982274	-0.0258032
ACTB	CLL-H-027651	528	1.04885	566	1.11615	1.06417	0.0897277
ACTB	CLL-H-027652	649	1.28921	680	1.34096	1.04014	0.0567799
ACTB	CLL-H-027653	616	1.22365	642	1.26602	1.03462	0.0491065
ACTB	CLL-H-027654	457	0.907809	566	1.11615	1.2295	0.298071
ACTB	CLL-H-027655	1166	2.3162	1129	2.22639	0.961222	-0.0570587
ACTB	CLL-H-027656	1413	2.80686	1310	2.58332	0.920359	-0.119731
ACTB	CLL-H-027657	532	1.05679	534	1.05305	0.996455	-0.0051229
ACTB	CLL-H-027658	822	1.63286	835	1.64662	1.00842	0.0121014
ACTB	CLL-H-027659	683	1.35675	631	1.24433	0.917143	-0.124782
ACTB	CLL-H-027660	643	1.27729	682	1.3449	1.05294	0.0744166
ACTB	CLL-H-027661	488	0.969389	382	0.753303	0.777091	-0.363845
ACTB	CLL-H-027662	850	1.68848	760	1.49872	0.887611	-0.172
ACTB	CLL-H-027663	652	1.29517	595	1.17334	0.905936	-0.142519
ACTB	CLL-H-027664	377	0.748893	426	0.840071	1.12175	0.165753
ACTB	CLL-H-027665	572	1.13625	467	0.920923	0.810493	-0.303129
ACTB	CLL-H-027666	637	1.26537	645	1.27194	1.00519	0.00746939
ACTB	CLL-H-027667	498	0.989253	475	0.936699	0.946875	-0.0787546
ACTC1	CLL-H-027668	665	1.32099	705	1.39026	1.05244	0.0737325
ACTC1	CLL-H-027669	309	0.613814	375	0.739499	1.20476	0.268747
ACTC1	CLL-H-027670	476	0.945551	514	1.01361	1.07197	0.10027
ACTC1	CLL-H-027671	412	0.818418	448	0.883455	1.07947	0.110318
ACTC1	CLL-H-027672	560	1.11241	606	1.19503	1.07427	0.103355
ACTL6A	CLL-H-027673	337	0.669434	300	0.591599	0.88373	-0.178322
ACTL6A	CLL-H-027674	145	0.288036	151	0.297772	1.0338	0.0479593
ACTL6A	CLL-H-027675	444	0.881985	504	0.993887	1.12688	0.172328
ACTL6A	CLL-H-027676	408	0.810473	385	0.759219	0.936761	-0.0942471
ACTL6A	CLL-H-027677	259	0.514491	259	0.510747	0.992723	-0.0105364
ACTL6B	CLL-H-027678	261	0.518464	251	0.494971	0.954688	-0.0668988
ACTL6B	CLL-H-027679	462	0.917741	491	0.968251	1.05504	0.0772938
ACTL6B	CLL-H-027680	488	0.969389	502	0.989943	1.0212	0.0302698
ACTL6B	CLL-H-027681	639	1.26934	5985	11.8024	9.29804	3.21693
ACTL6B	CLL-H-027682	1307	2.59629	1212	2.39006	0.920567	-0.119406
ACTL7A	CLL-H-027683	385	0.764784	429	0.845987	1.10618	0.145583
ACTL7A	CLL-H-027684	280	0.556207	291	0.573851	1.03172	0.0450559
ACTL7A	CLL-H-027685	184	0.365507	181	0.356932	0.976538	-0.0342525
ACTL7A	CLL-H-027686	183	0.363521	181	0.356932	0.981874	-0.0263904
ACTL7A	CLL-H-027687	289	0.574085	250	0.492999	0.858757	-0.219678
ACTL7A	CLL-H-027688	379	0.752865	365	0.719779	0.956053	-0.0648378
ACTL7B	CLL-H-027689	470	0.933633	466	0.918951	0.984275	-0.0228672
ACTL7B	CLL-H-027690	450	0.893904	424	0.836127	0.935366	-0.0963971
ACTL7B	CLL-H-027691	227	0.450925	249	0.491027	1.08893	0.122917
ACTL7B	CLL-H-027692	658	1.30709	631	1.24433	0.951988	-0.070984
ACTL7B	CLL-H-027693	793	1.57526	846	1.66831	1.05907	0.0828004
ACTR3B	CLL-H-027694	811	1.61101	765	1.50858	0.936416	-0.0947786
ACTR3B	CLL-H-027695	269	0.534356	269	0.530467	0.992723	-0.0105364
ACTR3B	CLL-H-027696	184	0.365507	192	0.378624	1.03589	0.0508641
ACTR3B	CLL-H-027697	296	0.58799	299	0.589627	1.00278	0.00401191
ACTR3B	CLL-H-027698	130	0.258239	149	0.293828	1.13781	0.186264
ADAD1	CLL-H-027699	563	1.11837	635	1.25222	1.11968	0.163085
ADAD1	CLL-H-027700	1148	2.28045	1166	2.29935	1.00829	0.0119087
ADAD1	CLL-H-027701	793	1.57526	818	1.61309	1.02402	0.0342436
ADAD1	CLL-H-027702	454	0.901849	434	0.855847	0.948991	-0.0755337
ADAD1	CLL-H-027703	451	0.89589	534	1.05305	1.17542	0.233176
ADAL	CLL-H-027704	231	0.458871	219	0.431867	0.941153	-0.0874984
ADAL	CLL-H-027705	806	1.60108	844	1.66437	1.03953	0.0559268
ADAL	CLL-H-027706	937	1.86131	999	1.97003	1.05841	0.0818992
ADAL	CLL-H-027707	573	1.13824	732	1.4435	1.26819	0.342772
ADAL	CLL-H-027708	504	1.00117	522	1.02938	1.02818	0.0400897
ADAM15	CLL-H-027709	313	0.62176	283	0.558075	0.897574	-0.155897
ADAM15	CLL-H-027710	314	0.623746	274	0.540327	0.866262	-0.207125
ADAM15	CLL-H-027711	361	0.717109	369	0.727667	1.01472	0.0210856
ADAM15	CLL-H-027712	312	0.619773	324	0.638927	1.0309	0.0439114
ADAM15	CLL-H-027713	441	0.876026	475	0.936699	1.06926	0.0966125
ADAM19	CLL-H-027714	457	0.907809	423	0.834155	0.918866	-0.122073
ADAM19	CLL-H-027715	328	0.651556	321	0.633011	0.971537	-0.0416589
ADAM19	CLL-H-027716	322	0.639638	328	0.646815	1.01122	0.0160987
ADAM19	CLL-H-027717	738	1.466	644	1.26997	0.866279	-0.207097
ADAM19	CLL-H-027718	176	0.349616	164	0.323408	0.925038	-0.112416
ADAM20	CLL-H-027719	300	0.595936	336	0.662591	1.11185	0.152962
ADAM20	CLL-H-027720	721	1.43223	695	1.37054	0.956925	-0.0635227
ADAM20	CLL-H-027721	322	0.639638	345	0.680339	1.06363	0.0889993
ADAM20	CLL-H-027722	552	1.09652	544	1.07277	0.978336	-0.031598
ADAM20	CLL-H-027723	306	0.607854	342	0.674423	1.10951	0.149928
ADAM21	CLL-H-027724	480	0.953497	482	0.950503	0.99686	-0.00453766
ADAM21	CLL-H-027725	31	0.06158	15	0.02958	0.48035	-1.05784
ADAM21	CLL-H-027726	255	0.506545	260	0.512719	1.01219	0.017478
ADAM21	CLL-H-027727	354	0.703204	329	0.648787	0.922616	-0.116198
ADAM21	CLL-H-027728	360	0.715123	342	0.674423	0.943087	-0.084537
ADAM21	CLL-H-027729	746	1.48189	686	1.35279	0.91288	-0.131503
ADAM22	CLL-H-027730	369	0.733001	426	0.840071	1.14607	0.196696
ADAM22	CLL-H-027731	670	1.33092	707	1.3942	1.04755	0.0670127
ADAM22	CLL-H-027732	235	0.466816	258	0.508775	1.08988	0.124174
ADAM22	CLL-H-027733	405	0.804513	490	0.966279	1.20107	0.264323
ADAM22	CLL-H-027734	455	0.903836	432	0.851903	0.942542	-0.0853716
ADAM23	CLL-H-027735	150	0.297968	171	0.337212	1.1317	0.178497
ADAM23	CLL-H-027736	438	0.870066	442	0.871623	1.00179	0.0025791
ADAM23	CLL-H-027737	707	1.40442	863	1.70183	1.21177	0.277114
ADAM23	CLL-H-027738	450	0.893904	401	0.790771	0.884627	-0.176859
ADAM23	CLL-H-027739	572	1.13625	548	1.08065	0.951071	-0.0723757
ADAM28	CLL-H-027740	177	0.351602	173	0.341156	0.970289	-0.0435137
ADAM28	CLL-H-027741	182	0.361534	261	0.514691	1.42363	0.509575
ADAM28	CLL-H-027742	750	1.48984	854	1.68409	1.13038	0.176809
ADAM28	CLL-H-027743	187	0.371467	216	0.425951	1.14668	0.197457
ADAM28	CLL-H-027744	139	0.276117	116	0.228752	0.82846	-0.271496
ADAM29	CLL-H-027745	816	1.62095	836	1.64859	1.01705	0.0243974
ADAM29	CLL-H-027746	468	0.92966	493	0.972195	1.04575	0.0645427
ADAM29	CLL-H-027747	1064	2.11359	1038	2.04693	0.968465	-0.0462281
ADAM29	CLL-H-027748	879	1.74609	889	1.75311	1.00402	0.00578385
ADAM29	CLL-H-027749	757	1.50374	611	1.20489	0.80126	-0.319657
ADAM33	CLL-H-027750	975	1.93679	1034	2.03905	1.0528	0.0742257
ADAM33	CLL-H-027751	332	0.659502	469	0.924867	1.40237	0.487868
ADAM33	CLL-H-027752	73	0.145011	79	0.155788	1.07432	0.10342
ADAM33	CLL-H-027753	441	0.876026	458	0.903175	1.03099	0.0440325
ADAM33	CLL-H-027754	714	1.41833	704	1.38829	0.97882	-0.030885
ADAMDEC1	CLL-H-027755	879	1.74609	798	1.57365	0.901244	-0.150011
ADAMDEC1	CLL-H-027756	936	1.85932	825	1.6269	0.874997	-0.192651
ADAMDEC1	CLL-H-027757	240	0.476749	280	0.552159	1.15818	0.211856
ADAMDEC1	CLL-H-027758	191	0.379412	185	0.36482	0.961538	-0.0565838
ADAMDEC1	CLL-H-027759	310	0.6158	302	0.595543	0.967105	-0.0482561
ADAMTS1	CLL-H-027760	1102	2.18907	1191	2.34865	1.0729	0.101513
ADAMTS1	CLL-H-027761	728	1.44614	653	1.28771	0.890451	-0.167392
ADAMTS1	CLL-H-027762	976	1.93878	865	1.70578	0.879821	-0.184717
ADAMTS1	CLL-H-027763	1371	2.72343	1279	2.52218	0.926107	-0.110749
ADAMTS1	CLL-H-027764	692	1.37463	677	1.33504	0.971205	-0.0421526
ADAMTS10	CLL-H-027765	323	0.641624	289	0.569907	0.888226	-0.171001
ADAMTS10	CLL-H-027766	1086	2.15729	1057	2.0844	0.966214	-0.0495851
ADAMTS10	CLL-H-027767	654	1.29914	729	1.43759	1.10657	0.146092
ADAMTS10	CLL-H-027768	205	0.407223	276	0.544271	1.33654	0.418508
ADAMTS10	CLL-H-027769	264	0.524423	278	0.548215	1.04537	0.0640106
ADAMTS12	CLL-H-027770	166	0.329751	211	0.416092	1.26184	0.335523
ADAMTS12	CLL-H-027771	657	1.3051	659	1.29955	0.995745	-0.0061513
ADAMTS12	CLL-H-027772	629	1.24948	683	1.34687	1.07795	0.108289
ADAMTS12	CLL-H-027773	135	0.268171	158	0.311576	1.16185	0.216429
ADAMTS12	CLL-H-027774	91	0.180767	110	0.21692	1.2	0.263029
ADAMTS15	CLL-H-027775	184	0.365507	203	0.400316	1.09523	0.131238
ADAMTS15	CLL-H-027776	303	0.601895	280	0.552159	0.917368	-0.124427
ADAMTS15	CLL-H-027777	978	1.94275	892	1.75902	0.905429	-0.143327
ADAMTS15	CLL-H-027778	658	1.30709	669	1.31927	1.00932	0.0133822
ADAMTS15	CLL-H-027779	381	0.756838	422	0.832183	1.09955	0.136916
ADAMTS16	CLL-H-027780	396	0.786635	421	0.830211	1.0554	0.0777834
ADAMTS16	CLL-H-027781	397	0.788622	306	0.603431	0.765172	-0.386144
ADAMTS16	CLL-H-027782	378	0.750879	373	0.735555	0.979592	-0.029747
ADAMTS16	CLL-H-027783	236	0.468803	239	0.471307	1.00534	0.00768736
ADAMTS16	CLL-H-027784	984	1.95467	1084	2.13765	1.09361	0.129098
ADAMTS17	CLL-H-027785	311	0.617787	313	0.617235	0.999107	-0.00128832
ADAMTS17	CLL-H-027786	563	1.11837	639	1.26011	1.12673	0.172145
ADAMTS17	CLL-H-027787	245	0.486681	281	0.554131	1.13859	0.187252
ADAMTS17	CLL-H-027788	249	0.494627	207	0.408204	0.825276	-0.277051
ADAMTS17	CLL-H-027789	541	1.07467	492	0.970223	0.902809	-0.147507
ADAMTS18	CLL-H-027790	527	1.04686	604	1.19109	1.13777	0.186209
ADAMTS18	CLL-H-027791	243	0.482708	304	0.599487	1.24193	0.312579
ADAMTS18	CLL-H-027792	896	1.77986	881	1.73733	0.976104	-0.0348931
ADAMTS18	CLL-H-027793	1460	2.90022	1609	3.17294	1.09404	0.12966
ADAMTS18	CLL-H-027794	653	1.29715	632	1.2463	0.960798	-0.0576948
ADAMTS19	CLL-H-027795	586	1.16406	680	1.34096	1.15197	0.204098
ADAMTS19	CLL-H-027796	360	0.715123	321	0.633011	0.885178	-0.17596
ADAMTS19	CLL-H-027797	547	1.08659	680	1.34096	1.2341	0.303458
ADAMTS19	CLL-H-027798	186	0.36948	212	0.418063	1.13149	0.178225
ADAMTS19	CLL-H-027799	198	0.393318	169	0.333268	0.847324	-0.239014
ADAMTS2	CLL-H-027800	92	0.182754	90	0.17748	0.971142	-0.0422453
ADAMTS2	CLL-H-027801	580	1.15214	703	1.38631	1.20325	0.266935
ADAMTS2	CLL-H-027802	139	0.276117	161	0.317492	1.14985	0.201439
ADAMTS2	CLL-H-027803	579	1.15016	566	1.11615	0.970434	-0.0432977
ADAMTS2	CLL-H-027804	573	1.13824	667	1.31532	1.15558	0.208615
ADAMTS20	CLL-H-027805	247	0.490654	192	0.378624	0.771672	-0.373941
ADAMTS20	CLL-H-027806	355	0.705191	314	0.619207	0.878071	-0.187591
ADAMTS20	CLL-H-027807	482	0.95747	432	0.851903	0.889744	-0.168538
ADAMTS20	CLL-H-027808	821	1.63088	804	1.58549	0.972168	-0.0407231
ADAMTS20	CLL-H-027809	484	0.961443	444	0.875567	0.91068	-0.134984
ADAMTS3	CLL-H-027810	1215	2.41354	1288	2.53993	1.05237	0.0736399
ADAMTS3	CLL-H-027811	388	0.770744	541	1.06685	1.38418	0.469036
ADAMTS3	CLL-H-027812	598	1.1879	579	1.14179	0.961182	-0.0571185
ADAMTS3	CLL-H-027813	911	1.80966	954	1.88129	1.03958	0.0560018
ADAMTS3	CLL-H-027814	666	1.32298	705	1.39026	1.05086	0.0715647
ADAMTS4	CLL-H-027815	445	0.883971	490	0.966279	1.09311	0.12844
ADAMTS4	CLL-H-027816	359	0.713136	336	0.662591	0.929123	-0.106059
ADAMTS4	CLL-H-027817	346	0.687313	341	0.672451	0.978378	-0.0315367
ADAMTS4	CLL-H-027818	343	0.681353	331	0.652731	0.957992	-0.0619138
ADAMTS4	CLL-H-027819	307	0.609841	345	0.680339	1.1156	0.157821
ADAMTS5	CLL-H-027820	338	0.671421	415	0.818379	1.21888	0.285552
ADAMTS5	CLL-H-027821	293	0.582031	253	0.498915	0.857198	-0.2223
ADAMTS5	CLL-H-027822	715	1.42031	737	1.45336	1.02327	0.033185
ADAMTS5	CLL-H-027823	804	1.59711	896	1.76691	1.10632	0.145767
ADAMTS5	CLL-H-027824	578	1.14817	567	1.11812	0.973831	-0.0382572
ADAMTS6	CLL-H-027825	642	1.2753	702	1.38434	1.0855	0.118361
ADAMTS6	CLL-H-027826	1003	1.99241	1116	2.20075	1.10457	0.143479
ADAMTS6	CLL-H-027827	242	0.480721	254	0.500887	1.04195	0.0592851
ADAMTS6	CLL-H-027828	475	0.943565	471	0.928811	0.984364	-0.0227369
ADAMTS6	CLL-H-027829	923	1.8335	922	1.81818	0.991648	-0.0121003
ADAMTS7	CLL-H-027830	434	0.86212	451	0.889371	1.03161	0.044896
ADAMTS7	CLL-H-027831	626	1.24352	701	1.38237	1.11166	0.152715
ADAMTS7	CLL-H-027832	267	0.530383	230	0.453559	0.855155	-0.225742
ADAMTS7	CLL-H-027833	242	0.480721	262	0.516663	1.07477	0.104023
ADAMTS7	CLL-H-027834	626	1.24352	587	1.15756	0.930876	-0.103339
ADAMTS8	CLL-H-027835	139	0.276117	169	0.333268	1.20698	0.271402
ADAMTS8	CLL-H-027836	640	1.27133	562	1.10826	0.871735	-0.198038
ADAMTS8	CLL-H-027837	314	0.623746	342	0.674423	1.08125	0.112695
ADAMTS8	CLL-H-027838	348	0.691285	320	0.631039	0.912849	-0.131552
ADAMTS8	CLL-H-027839	79	0.15693	44	0.0867679	0.552909	-0.854886
ADAMTS9	CLL-H-027840	692	1.37463	884	1.74325	1.26816	0.342738
ADAMTS9	CLL-H-027841	583	1.1581	692	1.36462	1.17833	0.23674
ADAMTS9	CLL-H-027842	697	1.38456	660	1.30152	0.940025	-0.089229
ADAMTS9	CLL-H-027843	615	1.22167	701	1.38237	1.13154	0.178292
ADAMTS9	CLL-H-027844	1255	2.493	1253	2.47091	0.991141	-0.0128373
ADAMTSL1	CLL-H-027845	225	0.446952	237	0.467363	1.04567	0.0644257
ADAMTSL1	CLL-H-027846	658	1.30709	715	1.40998	1.07872	0.109319
ADAMTSL1	CLL-H-027847	274	0.544288	260	0.512719	0.942	-0.0862007
ADAMTSL1	CLL-H-027848	415	0.824378	344	0.678367	0.822884	-0.281239
ADAMTSL1	CLL-H-027849	332	0.659502	370	0.729639	1.10635	0.145806
ADAMTSL2	CLL-H-027850	312	0.619773	390	0.769079	1.2409	0.311392
ADAMTSL2	CLL-H-027851	506	1.00514	584	1.15165	1.14575	0.196295
ADAMTSL2	CLL-H-027852	250	0.496613	273	0.538355	1.08405	0.116436
ADAMTSL2	CLL-H-027853	585	1.16207	594	1.17137	1.008	0.0114899
ADAMTSL2	CLL-H-027854	258	0.512505	235	0.463419	0.904225	-0.145247
ADAMTSL3	CLL-H-027855	507	1.00713	182	0.358904	0.356362	-1.48858
ADAMTSL3	CLL-H-027856	302	0.599909	331	0.652731	1.08805	0.121746
ADAMTSL3	CLL-H-027857	249	0.494627	224	0.441727	0.893052	-0.163183
ADAMTSL3	CLL-H-027858	317	0.629705	237	0.467363	0.742194	-0.430132
ADAMTSL3	CLL-H-027859	467	0.927673	484	0.954447	1.02886	0.0410481
ADAMTSL4	CLL-H-027860	1159	2.3023	1030	2.03116	0.88223	-0.180773
ADAMTSL4	CLL-H-027861	995	1.97652	958	1.88917	0.955808	-0.0652073
ADAMTSL4	CLL-H-027862	555	1.10248	557	1.0984	0.996301	-0.00534684
ADAMTSL4	CLL-H-027863	318	0.631692	279	0.550187	0.870974	-0.199298
ADAMTSL4	CLL-H-027864	578	1.14817	570	1.12404	0.978983	-0.030644
ADAMTSL5	CLL-H-027865	872	1.73219	844	1.66437	0.960847	-0.0576215
ADAMTSL5	CLL-H-027866	413	0.820405	322	0.634983	0.773988	-0.369617
ADAMTSL5	CLL-H-027867	870	1.72821	854	1.68409	0.974466	-0.0373157
ADAMTSL5	CLL-H-027868	552	1.09652	497	0.980083	0.893811	-0.161959
ADAMTSL5	CLL-H-027869	356	0.707177	329	0.648787	0.917433	-0.124326
ADARB2	CLL-H-027870	361	0.717109	412	0.812463	1.13297	0.180109
ADARB2	CLL-H-027871	859	1.70636	760	1.49872	0.878312	-0.187195
ADARB2	CLL-H-027872	537	1.06672	538	1.06093	0.994572	-0.00785231
ADARB2	CLL-H-027873	1101	2.18708	1160	2.28752	1.04592	0.0647739
ADARB2	CLL-H-027874	253	0.502572	219	0.431867	0.859314	-0.218743
ADCK1	CLL-H-027875	588	1.16803	537	1.05896	0.90662	-0.14143
ADCK1	CLL-H-027876	814	1.61697	830	1.63676	1.01224	0.0175461
ADCK1	CLL-H-027877	1856	3.68686	982	1.9365	0.525245	-0.928938
ADCK1	CLL-H-027878	292	0.580044	300	0.591599	1.01992	0.0284577
ADCK1	CLL-H-027879	307	0.609841	318	0.627095	1.02829	0.0402517
ADCK2	CLL-H-027880	801	1.59115	733	1.44547	0.908447	-0.138525
ADCK2	CLL-H-027881	532	1.05679	548	1.08065	1.02258	0.0322132
ADCK2	CLL-H-027882	544	1.08063	570	1.12404	1.04017	0.0568189
ADCK2	CLL-H-027883	217	0.43106	188	0.370736	0.860055	-0.217499
ADCK2	CLL-H-027884	559	1.11043	646	1.27391	1.14723	0.198149
ADCK4	CLL-H-027885	824	1.63684	875	1.7255	1.05417	0.0761023
ADCK4	CLL-H-027886	664	1.319	840	1.65648	1.25585	0.32867
ADCK4	CLL-H-027887	478	0.949524	452	0.891343	0.938726	-0.0912242
ADCK4	CLL-H-027888	336	0.667448	299	0.589627	0.883406	-0.178852
ADCK4	CLL-H-027889	283	0.562166	272	0.536383	0.954137	-0.0677318
ADCK5	CLL-H-027890	173	0.343656	149	0.293828	0.855004	-0.225996
ADCK5	CLL-H-027891	651	1.29318	640	1.26208	0.975949	-0.035122
ADCK5	CLL-H-027892	655	1.30113	628	1.23841	0.951802	-0.0712667
ADCK5	CLL-H-027893	224	0.444965	227	0.447643	1.00602	0.00865717
ADCK5	CLL-H-027894	505	1.00316	447	0.881483	0.878708	-0.186545
ADCY10	CLL-H-027895	104	0.206591	116	0.228752	1.10727	0.147005
ADCY10	CLL-H-027896	1022	2.03015	935	1.84382	0.908216	-0.138893
ADCY10	CLL-H-027897	460	0.913768	408	0.804575	0.880502	-0.183601
ADCY10	CLL-H-027898	342	0.679367	301	0.593571	0.873713	-0.194769
ADCY10	CLL-H-027899	178	0.353589	181	0.356932	1.00945	0.0135761
ADM2	CLL-H-027900	190	0.377426	268	0.528495	1.40026	0.485697
ADM2	CLL-H-027901	435	0.864107	453	0.893315	1.0338	0.0479593
ADM2	CLL-H-027902	325	0.645597	284	0.560047	0.867487	-0.205085
ADM2	CLL-H-027903	177	0.351602	152	0.299744	0.852508	-0.230214
ADM2	CLL-H-027904	230	0.456884	312	0.615263	1.34665	0.429376
ADPRH	CLL-H-027905	1137	2.2586	1081	2.13173	0.943829	-0.0834021
ADPRH	CLL-H-027906	835	1.65869	891	1.75705	1.0593	0.0831128
ADPRH	CLL-H-027907	395	0.784649	344	0.678367	0.864549	-0.20998
ADPRH	CLL-H-027908	612	1.21571	662	1.30546	1.07383	0.102763
ADPRH	CLL-H-027909	289	0.574085	366	0.721751	1.25722	0.330238
ADPRHL1	CLL-H-027910	481	0.955484	414	0.816407	0.854444	-0.226943
ADPRHL1	CLL-H-027911	437	0.86808	450	0.887399	1.02226	0.0317553
ADPRHL1	CLL-H-027912	209	0.415169	176	0.347072	0.835978	-0.258464
ADPRHL1	CLL-H-027913	148	0.293995	116	0.228752	0.77808	-0.362009
ADPRHL1	CLL-H-027914	454	0.901849	511	1.00769	1.11736	0.160095
ADRM1	CLL-H-027915	651	1.29318	688	1.35673	1.04915	0.0692146
ADRM1	CLL-H-027916	389	0.77273	345	0.680339	0.880436	-0.18371
ADRM1	CLL-H-027917	185	0.367494	136	0.268192	0.729786	-0.454455
ADRM1	CLL-H-027918	445	0.883971	413	0.814435	0.921336	-0.1182
ADRM1	CLL-H-027919	282	0.56018	307	0.605403	1.08073	0.112007
AEBP1	CLL-H-027920	568	1.1283	551	1.08657	0.963012	-0.054375
AEBP1	CLL-H-027921	382	0.758825	352	0.694143	0.914761	-0.128534
AEBP1	CLL-H-027922	401	0.796567	420	0.828239	1.03976	0.0562507
AEBP1	CLL-H-027923	281	0.558193	241	0.475251	0.85141	-0.232073
AEBP1	CLL-H-027924	212	0.421128	225	0.443699	1.0536	0.0753243
AFAP1L2	CLL-H-027925	539	1.0707	529	1.04319	0.974305	-0.0375539
AFAP1L2	CLL-H-027926	637	1.26537	623	1.22855	0.970905	-0.0425976
AFAP1L2	CLL-H-027927	731	1.4521	723	1.42575	0.981859	-0.0264122
AFAP1L2	CLL-H-027928	195	0.387358	163	0.321436	0.829815	-0.269139
AFAP1L2	CLL-H-027929	1095	2.17517	1013	1.99763	0.918382	-0.122833
AFF1	CLL-H-027930	892	1.77192	893	1.76099	0.993836	-0.00891993
AFF1	CLL-H-027931	797	1.5832	954	1.88129	1.18828	0.248873
AFF1	CLL-H-027932	930	1.8474	893	1.76099	0.953228	-0.0691069
AFF1	CLL-H-027933	575	1.14221	605	1.19306	1.04452	0.0628368
AFF1	CLL-H-027934	722	1.43422	753	1.48491	1.03535	0.0501146
AFF2	CLL-H-027935	634	1.25941	656	1.29363	1.02717	0.0386766
AFF2	CLL-H-027936	685	1.36072	639	1.26011	0.926059	-0.110824
AFF2	CLL-H-027937	310	0.6158	317	0.625123	1.01514	0.0216782
AFF2	CLL-H-027938	582	1.15612	682	1.3449	1.16329	0.218216
AFF2	CLL-H-027939	731	1.4521	744	1.46717	1.01038	0.0148948
AFF3	CLL-H-027940	762	1.51368	727	1.43364	0.947126	-0.078372
AFF3	CLL-H-027941	803	1.59512	842	1.66042	1.04094	0.0578838
AFF3	CLL-H-027942	426	0.846229	443	0.873595	1.03234	0.0459169
AFF3	CLL-H-027943	294	0.584017	277	0.546243	0.935321	-0.0964666
AFF3	CLL-H-027944	683	1.35675	705	1.39026	1.0247	0.0352013
AFF4	CLL-H-027945	523	1.03891	543	1.07079	1.03069	0.0436049
AFF4	CLL-H-027946	688	1.36668	599	1.18123	0.864304	-0.210389
AFF4	CLL-H-027947	312	0.619773	278	0.548215	0.884542	-0.176998
AFF4	CLL-H-027948	275	0.546274	285	0.562019	1.02882	0.0409939
AFF4	CLL-H-027949	566	1.12433	671	1.32321	1.17689	0.234974
AFG3L2	CLL-H-027950	586	1.16406	685	1.35082	1.16044	0.214667
AFG3L2	CLL-H-027951	202	0.401263	219	0.431867	1.07627	0.106039
AFG3L2	CLL-H-027952	331	0.657516	359	0.707947	1.0767	0.106616
AFG3L2	CLL-H-027953	879	1.74609	853	1.68211	0.963359	-0.0538538
AFG3L2	CLL-H-027954	406	0.8065	414	0.816407	1.01228	0.0176146
AFG3L2	CLL-H-027955	200	0.39729	217	0.427923	1.0771	0.107159
AGAP2	CLL-H-027956	256	0.508532	324	0.638927	1.25642	0.329314
AGAP2	CLL-H-027957	542	1.07666	541	1.06685	0.990892	-0.0132007
AGAP2	CLL-H-027958	384	0.762798	394	0.776967	1.01858	0.0265529
AGAP2	CLL-H-027959	525	1.04289	466	0.918951	0.88116	-0.182524
AGAP2	CLL-H-027960	646	1.28325	715	1.40998	1.09876	0.135873
AGBL2	CLL-H-027961	252	0.500586	228	0.449615	0.898178	-0.154926
AGBL2	CLL-H-027962	370	0.734987	368	0.725695	0.987357	-0.0183559
AGBL2	CLL-H-027963	546	1.0846	446	0.879511	0.810906	-0.302394
AGBL2	CLL-H-027964	319	0.633678	266	0.524551	0.827788	-0.272667
AGBL2	CLL-H-027965	1142	2.26853	1124	2.21653	0.977076	-0.033457
AGBL3	CLL-H-027966	708	1.40641	753	1.48491	1.05582	0.0783641
AGBL3	CLL-H-027967	809	1.60704	769	1.51647	0.943639	-0.0836925
AGBL3	CLL-H-027968	583	1.1581	519	1.02347	0.883745	-0.178298
AGBL3	CLL-H-027969	88	0.174808	98	0.193256	1.10553	0.144742
AGBL3	CLL-H-027970	1109	2.20298	1036	2.04299	0.927377	-0.108772
AGBL4	CLL-H-027971	683	1.35675	648	1.27785	0.941852	-0.0864282
AGBL4	CLL-H-027972	760	1.5097	757	1.4928	0.988805	-0.0162425
AGBL4	CLL-H-027973	799	1.58718	958	1.88917	1.19027	0.251294
AGBL4	CLL-H-027974	626	1.24352	619	1.22067	0.981623	-0.0267596
AGBL4	CLL-H-027975	381	0.756838	350	0.690199	0.911951	-0.132972
AGBL5	CLL-H-027976	297	0.589976	295	0.581739	0.986038	-0.0202844
AGBL5	CLL-H-027977	316	0.627719	311	0.613291	0.977016	-0.0335464
AGBL5	CLL-H-027978	296	0.58799	280	0.552159	0.939063	-0.0907067
AGBL5	CLL-H-027979	689	1.36867	725	1.4297	1.04459	0.0629406
AGBL5	CLL-H-027980	469	0.931646	423	0.834155	0.895356	-0.159467
AGFG2	CLL-H-027981	411	0.816432	539	1.06291	1.30189	0.38061
AGFG2	CLL-H-027982	494	0.981307	497	0.980083	0.998752	-0.00180159
AGFG2	CLL-H-027983	383	0.760811	446	0.879511	1.15602	0.209163
AGFG2	CLL-H-027984	466	0.925687	639	1.26011	1.36127	0.44495
AGFG2	CLL-H-027985	168	0.333724	176	0.347072	1.04	0.0565778
AGGF1	CLL-H-027986	294	0.584017	326	0.642871	1.10077	0.138519
AGGF1	CLL-H-027987	183	0.363521	161	0.317492	0.87338	-0.195319
AGGF1	CLL-H-027988	295	0.586003	253	0.498915	0.851386	-0.232114
AGGF1	CLL-H-027989	665	1.32099	776	1.53027	1.15843	0.212166
AGGF1	CLL-H-027990	331	0.657516	360	0.709919	1.0797	0.110629
AGR2	CLL-H-027991	524	1.0409	593	1.16939	1.12344	0.167929
AGR2	CLL-H-027992	335	0.665462	365	0.719779	1.08162	0.113199
AGR2	CLL-H-027993	344	0.68334	383	0.755275	1.10527	0.144399
AGR2	CLL-H-027994	1041	2.0679	1246	2.45711	1.18822	0.248798
AGR2	CLL-H-027995	931	1.84939	1086	2.14159	1.158	0.211635
AGTPBP1	CLL-H-027996	443	0.879998	443	0.873595	0.992723	-0.0105364
AGTPBP1	CLL-H-027997	154	0.305914	186	0.366792	1.199	0.261836
AGTPBP1	CLL-H-027998	565	1.12235	526	1.03727	0.924199	-0.113724
AGTPBP1	CLL-H-027999	298	0.591963	330	0.650759	1.09932	0.136617
AGTPBP1	CLL-H-028000	320	0.635665	339	0.668507	1.05167	0.072677
AGXT2L2	CLL-H-028001	466	0.925687	457	0.901203	0.973551	-0.0386722
AGXT2L2	CLL-H-028002	223	0.442979	352	0.694143	1.56699	0.647995
AGXT2L2	CLL-H-028003	1392	2.76514	1576	3.10787	1.12395	0.168572
AGXT2L2	CLL-H-028004	482	0.95747	485	0.956419	0.998902	-0.0015848
AGXT2L2	CLL-H-028005	177	0.351602	268	0.528495	1.50311	0.587947
AHCYL1	CLL-H-028006	97	0.192686	118	0.232696	1.20764	0.272194
AHCYL1	CLL-H-028007	672	1.3349	669	1.31927	0.988292	-0.0169914
AHCYL1	CLL-H-028008	744	1.47792	918	1.81029	1.22489	0.292655
AHCYL1	CLL-H-028009	454	0.901849	435	0.857819	0.951178	-0.0722133
AHCYL1	CLL-H-028010	908	1.8037	860	1.69592	0.940245	-0.088892
AHCYL2	CLL-H-028011	1083	2.15133	1112	2.19286	1.01931	0.0275871
AHCYL2	CLL-H-028012	164	0.325778	166	0.327352	1.00483	0.00695103
AHCYL2	CLL-H-028013	396	0.786635	344	0.678367	0.862366	-0.213628
AHCYL2	CLL-H-028014	400	0.794581	436	0.859791	1.08207	0.113792
AHCYL2	CLL-H-028015	922	1.83151	923	1.82015	0.9938	-0.0089725
AHI1	CLL-H-028016	379	0.752865	387	0.763163	1.01368	0.0195993
AHI1	CLL-H-028017	469	0.931646	491	0.968251	1.03929	0.0555987
AHI1	CLL-H-028018	773	1.53553	889	1.75311	1.1417	0.191179
AHI1	CLL-H-028019	492	0.977335	569	1.12207	1.14809	0.199234
AHI1	CLL-H-028020	236	0.468803	253	0.498915	1.06423	0.0898141
AHRR	CLL-H-028021	1267	2.51684	1245	2.45514	0.975486	-0.0358072
AHRR	CLL-H-028022	464	0.921714	512	1.00966	1.09542	0.131483
AHRR	CLL-H-028023	424	0.842256	396	0.780911	0.927166	-0.1091
AHRR	CLL-H-028024	145	0.288036	175	0.3451	1.19811	0.260766
AHRR	CLL-H-028025	456	0.905822	555	1.09446	1.20825	0.272918
AHSA1	CLL-H-028026	1763	3.50212	1811	3.57129	1.01975	0.0282177
AHSA1	CLL-H-028027	340	0.675394	365	0.719779	1.06572	0.0918253
AHSA1	CLL-H-028028	679	1.3488	776	1.53027	1.13454	0.182109
AHSA1	CLL-H-028029	1006	1.99837	883	1.74127	0.871347	-0.198681
AHSA1	CLL-H-028030	323	0.641624	390	0.769079	1.19864	0.261404
AIF1	CLL-H-028031	1014	2.01426	993	1.95819	0.972164	-0.0407284
AIF1	CLL-H-028032	627	1.24551	668	1.31729	1.05764	0.0808463
AIF1	CLL-H-028033	698	1.38654	753	1.48491	1.07095	0.0988864
AIF1	CLL-H-028034	339	0.673407	355	0.700059	1.03958	0.0559974
AIF1	CLL-H-028035	1248	2.47909	1379	2.71938	1.09693	0.133468
AIF1	CLL-H-028036	299	0.593949	355	0.700059	1.17865	0.237137
AIFM2	CLL-H-028037	703	1.39648	678	1.33701	0.95742	-0.0627758
AIFM2	CLL-H-028038	186	0.36948	235	0.463419	1.25425	0.326822
AIFM2	CLL-H-028039	410	0.814445	417	0.822323	1.00967	0.0138871
AIFM2	CLL-H-028040	555	1.10248	554	1.09249	0.990935	-0.0131382
AIFM2	CLL-H-028041	708	1.40641	670	1.32124	0.939442	-0.0901247
AIFM3	CLL-H-028042	256	0.508532	265	0.522579	1.02762	0.0393122
AIFM3	CLL-H-028043	1025	2.03611	902	1.77874	0.873597	-0.194961
AIFM3	CLL-H-028044	104	0.206591	109	0.214948	1.04045	0.0572082
AIFM3	CLL-H-028045	371	0.736974	406	0.800631	1.08638	0.119524
AIFM3	CLL-H-028046	502	0.997199	599	1.18123	1.18454	0.244332
AIG1	CLL-H-028047	233	0.462843	227	0.447643	0.96716	-0.0481741
AIG1	CLL-H-028048	519	1.03097	465	0.916979	0.889434	-0.16904
AIG1	CLL-H-028049	355	0.705191	316	0.623151	0.883664	-0.178431
AIG1	CLL-H-028050	311	0.617787	395	0.778939	1.26085	0.334402
AIG1	CLL-H-028051	403	0.80054	343	0.676395	0.844923	-0.243108
AIM1	CLL-H-028052	940	1.86727	824	1.62493	0.870217	-0.200553
AIM1	CLL-H-028053	452	0.897876	433	0.853875	0.950994	-0.0724921
AIM1	CLL-H-028054	264	0.524423	312	0.615263	1.17322	0.230472
AIM1	CLL-H-028055	149	0.295981	147	0.289884	0.979398	-0.0300326
AIM1	CLL-H-028056	216	0.429074	197	0.388484	0.9054	-0.143372
AIM2	CLL-H-028057	451	0.89589	413	0.814435	0.909079	-0.137522
AIM2	CLL-H-028058	1004	1.9944	906	1.78663	0.895824	-0.158713
AIM2	CLL-H-028059	388	0.770744	386	0.761191	0.987606	-0.0179922
AIM2	CLL-H-028060	311	0.617787	206	0.406232	0.65756	-0.604807
AIM2	CLL-H-028061	639	1.26934	659	1.29955	1.02379	0.0339261
AIM2	CLL-H-028062	398	0.790608	385	0.759219	0.960298	-0.0584464
AIP	CLL-H-028063	260	0.516478	284	0.560047	1.08436	0.116843
AIP	CLL-H-028064	643	1.27729	575	1.1339	0.887739	-0.171793
AIP	CLL-H-028065	380	0.754852	374	0.737527	0.977049	-0.0334975
AIP	CLL-H-028066	458	0.909795	398	0.784855	0.862672	-0.213116
AIP	CLL-H-028067	980	1.94672	1019	2.00947	1.03223	0.045764
AIPL1	CLL-H-028068	635	1.2614	689	1.35871	1.07714	0.107211
AIPL1	CLL-H-028069	381	0.756838	400	0.788799	1.04223	0.0596726
AIPL1	CLL-H-028070	464	0.921714	405	0.798659	0.866493	-0.206739
AIPL1	CLL-H-028071	365	0.725055	305	0.601459	0.829536	-0.269624
AIPL1	CLL-H-028072	250	0.496613	328	0.646815	1.30245	0.381231
AJAP1	CLL-H-028073	134	0.266185	137	0.270164	1.01495	0.0214065
AJAP1	CLL-H-028074	229	0.454898	388	0.765135	1.68199	0.750173
AJAP1	CLL-H-028075	225	0.446952	233	0.459475	1.02802	0.0398686
AJAP1	CLL-H-028076	472	0.937606	476	0.938671	1.00114	0.00163831
AJAP1	CLL-H-028077	283	0.562166	286	0.563991	1.00325	0.00467669
AKAP2	CLL-H-028078	1468	2.91611	1341	2.64445	0.906841	-0.141079
AKAP2	CLL-H-028079	375	0.74492	522	1.02938	1.38187	0.466623
AKAP2	CLL-H-028080	417	0.828351	430	0.847959	1.02367	0.0337529
AKAP2	CLL-H-028081	288	0.572098	303	0.597515	1.04443	0.0627126
AKAP2	CLL-H-028082	404	0.802527	457	0.901203	1.12296	0.167302
AKR1CL1	CLL-H-028083	464	0.921714	449	0.885427	0.960631	-0.0579458
AKR1CL1	CLL-H-028084	1087	2.15927	1189	2.34471	1.08588	0.11886
AKR1CL1	CLL-H-028085	76	0.15097	80	0.15776	1.04497	0.0634642
AKR1CL1	CLL-H-028086	124	0.24632	123	0.242556	0.984717	-0.0222182
AKR1CL1	CLL-H-028087	657	1.3051	636	1.25419	0.960992	-0.057403
AKR1E2	CLL-H-028088	135	0.268171	119	0.234668	0.875067	-0.192534
AKR1E2	CLL-H-028089	445	0.883971	433	0.853875	0.965953	-0.0499747
AKR1E2	CLL-H-028090	338	0.671421	418	0.824295	1.22769	0.295943
AKR1E2	CLL-H-028091	565	1.12235	544	1.07277	0.955826	-0.0651806
AKR1E2	CLL-H-028092	300	0.595936	362	0.713863	1.19789	0.260491
AKR7A2	CLL-H-028093	504	1.00117	466	0.918951	0.917875	-0.12363
AKR7A2	CLL-H-028094	283	0.562166	231	0.455531	0.810315	-0.303446
AKR7A2	CLL-H-028095	552	1.09652	478	0.942615	0.859641	-0.218194
AKR7A2	CLL-H-028096	1068	2.12153	1116	2.20075	1.03734	0.052889
AKR7A2	CLL-H-028097	69	0.137065	90	0.17748	1.29486	0.372792
AKR7A3	CLL-H-028098	655	1.30113	726	1.43167	1.10033	0.137938
AKR7A3	CLL-H-028099	352	0.699231	351	0.692171	0.989903	-0.0146408
AKR7A3	CLL-H-028100	778	1.54546	841	1.65845	1.07311	0.101799
AKR7A3	CLL-H-028101	368	0.731014	329	0.648787	0.887516	-0.172155
AKR7A3	CLL-H-028102	25	0.0496613	19	0.037468	0.75447	-0.406465
ALDH16A1	CLL-H-028103	335	0.665462	262	0.516663	0.776399	-0.365131
ALDH16A1	CLL-H-028104	277	0.550247	343	0.676395	1.22926	0.297786
ALDH16A1	CLL-H-028105	926	1.83945	807	1.5914	0.865149	-0.20898
ALDH16A1	CLL-H-028106	915	1.8176	945	1.86354	1.02527	0.0360062
ALDH16A1	CLL-H-028107	148	0.293995	180	0.35496	1.20737	0.271863
ALDH1L2	CLL-H-028108	433	0.860134	403	0.794715	0.923943	-0.114124
ALDH1L2	CLL-H-028109	693	1.37661	688	1.35673	0.985561	-0.0209832
ALDH1L2	CLL-H-028110	539	1.0707	603	1.18911	1.1106	0.151336
ALDH1L2	CLL-H-028111	101	0.200632	144	0.283968	1.41537	0.501177
ALDH1L2	CLL-H-028112	513	1.01905	515	1.01558	0.996594	-0.00492279
ALDH8A1	CLL-H-028113	377	0.748893	360	0.709919	0.947959	-0.077104
ALDH8A1	CLL-H-028114	188	0.373453	126	0.248472	0.665336	-0.587845
ALDH8A1	CLL-H-028115	695	1.38058	728	1.43561	1.03986	0.0563891
ALDH8A1	CLL-H-028116	166	0.329751	127	0.250444	0.759493	-0.396891
ALDH8A1	CLL-H-028117	310	0.6158	267	0.526523	0.855023	-0.225965
ALKBH1	CLL-H-028118	180	0.357561	128	0.252416	0.705937	-0.502389
ALKBH1	CLL-H-028119	679	1.3488	706	1.39223	1.0322	0.0457202
ALKBH1	CLL-H-028120	513	1.01905	518	1.02149	1.0024	0.00345687
ALKBH1	CLL-H-028121	247	0.490654	295	0.581739	1.18564	0.245668
ALKBH1	CLL-H-028122	599	1.18988	667	1.31532	1.10542	0.144594
ALKBH8	CLL-H-028123	303	0.601895	366	0.721751	1.19913	0.261989
ALKBH8	CLL-H-028124	838	1.66465	786	1.54999	0.931122	-0.102957
ALKBH8	CLL-H-028125	932	1.85137	944	1.86157	1.00551	0.00792051
ALKBH8	CLL-H-028126	449	0.891917	526	1.03727	1.16297	0.217811
ALKBH8	CLL-H-028127	215	0.427087	198	0.390456	0.914229	-0.129373
ALOX12P2	CLL-H-028128	99	0.196659	171	0.337212	1.7147	0.777959
ALOX12P2	CLL-H-028129	500	0.993226	467	0.920923	0.927204	-0.109042
ALOX12P2	CLL-H-028130	462	0.917741	491	0.968251	1.05504	0.0772938
ALOX12P2	CLL-H-028131	362	0.719096	395	0.778939	1.08322	0.115327
ALOX12P2	CLL-H-028132	140	0.278103	150	0.2958	1.06363	0.0889993
ALOXE3	CLL-H-028133	1340	2.66185	1235	2.43542	0.914935	-0.128258
ALOXE3	CLL-H-028134	537	1.06672	612	1.20686	1.13137	0.178073
ALOXE3	CLL-H-028135	529	1.05083	513	1.01163	0.962698	-0.0548453
ALOXE3	CLL-H-028136	139	0.276117	117	0.230724	0.835602	-0.259113
ALOXE3	CLL-H-028137	569	1.13029	632	1.2463	1.10264	0.14096
ALPK1	CLL-H-028138	277	0.550247	269	0.530467	0.964053	-0.0528162
ALPK1	CLL-H-028139	634	1.25941	540	1.06488	0.845537	-0.24206
ALPK1	CLL-H-028140	233	0.462843	246	0.485111	1.04811	0.067792
ALPK1	CLL-H-028141	55	0.109255	9	0.017748	0.162446	-2.62197
ALPK1	CLL-H-028142	477	0.947538	473	0.932755	0.984399	-0.0226855
ALPK2	CLL-H-028143	523	1.03891	416	0.820351	0.789623	-0.340764
ALPK2	CLL-H-028144	726	1.44216	809	1.59535	1.10622	0.145634
ALPK2	CLL-H-028145	786	1.56135	744	1.46717	0.939677	-0.0897631
ALPK2	CLL-H-028146	353	0.701218	310	0.611319	0.871797	-0.197936
ALPK2	CLL-H-028147	607	1.20578	609	1.20095	0.995994	-0.00579069
ALPK3	CLL-H-028148	496	0.98528	532	1.0491	1.06478	0.0905497
ALPK3	CLL-H-028149	238	0.472776	237	0.467363	0.988552	-0.0166109
ALPK3	CLL-H-028150	492	0.977335	584	1.15165	1.17835	0.236774
ALPK3	CLL-H-028151	619	1.22961	628	1.23841	1.00716	0.0102888
ALPK3	CLL-H-028152	189	0.37544	196	0.386512	1.02949	0.041931
ALX3	CLL-H-028153	526	1.04487	524	1.03333	0.988949	-0.0160324
ALX3	CLL-H-028154	361	0.717109	413	0.814435	1.13572	0.183607
ALX3	CLL-H-028155	1053	2.09173	977	1.92664	0.921074	-0.118611
ALX3	CLL-H-028156	537	1.06672	555	1.09446	1.026	0.0370293
ALX3	CLL-H-028157	483	0.959457	388	0.765135	0.797467	-0.326503
ALX4	CLL-H-028158	623	1.23756	639	1.26011	1.01822	0.0260474
ALX4	CLL-H-028159	113	0.224469	119	0.234668	1.04543	0.0641024
ALX4	CLL-H-028160	534	1.06077	532	1.0491	0.989005	-0.0159499
ALX4	CLL-H-028161	619	1.22961	671	1.32321	1.07612	0.105837
ALX4	CLL-H-028162	614	1.21968	634	1.25025	1.02506	0.0357078
AMACR	CLL-H-028163	414	0.822391	390	0.769079	0.935174	-0.096693
AMACR	CLL-H-028164	499	0.99124	526	1.03727	1.04644	0.0654866
AMACR	CLL-H-028165	817	1.62293	771	1.52041	0.936829	-0.0941416
AMACR	CLL-H-028166	248	0.49264	237	0.467363	0.948691	-0.0759895
AMACR	CLL-H-028167	552	1.09652	576	1.13587	1.03589	0.0508641
AMBN	CLL-H-028168	335	0.665462	284	0.560047	0.841592	-0.248807
AMBN	CLL-H-028169	832	1.65273	820	1.61704	0.978405	-0.031496
AMBN	CLL-H-028170	458	0.909795	478	0.942615	1.03607	0.0511266
AMBN	CLL-H-028171	270	0.536342	239	0.471307	0.878744	-0.186485
AMBN	CLL-H-028172	1179	2.34203	1135	2.23822	0.955675	-0.0654078
AMBP	CLL-H-028173	406	0.8065	349	0.688227	0.853351	-0.228789
AMBP	CLL-H-028174	612	1.21571	530	1.04516	0.859711	-0.218076
AMBP	CLL-H-028175	332	0.659502	360	0.709919	1.07645	0.106277
AMBP	CLL-H-028176	1252	2.48704	1267	2.49852	1.00462	0.00664556
AMBP	CLL-H-028177	758	1.50573	694	1.36857	0.908905	-0.137799
AMELX	CLL-H-028178	947	1.88117	1126	2.22047	1.18037	0.239234
AMELX	CLL-H-028179	841	1.67061	816	1.60915	0.963213	-0.054073
AMELX	CLL-H-028180	569	1.13029	590	1.16348	1.02936	0.0417499
AMELX	CLL-H-028181	335	0.665462	334	0.658647	0.98976	-0.0148494
AMELX	CLL-H-028182	1058	2.10167	1089	2.14751	1.02181	0.0311279
AMELX	CLL-H-028183	448	0.889931	415	0.818379	0.919599	-0.120924
AMELY	CLL-H-028184	880	1.74808	863	1.70183	0.973546	-0.0386794
AMELY	CLL-H-028185	360	0.715123	385	0.759219	1.06166	0.0863251
AMELY	CLL-H-028186	574	1.14022	615	1.21278	1.06363	0.0889993
AMELY	CLL-H-028187	644	1.27928	638	1.25813	0.983474	-0.0240407
AMELY	CLL-H-028188	322	0.639638	407	0.802603	1.25478	0.327432
AMELY	CLL-H-028189	253	0.502572	236	0.465391	0.926019	-0.110887
AMFR	CLL-H-028190	354	0.703204	385	0.759219	1.07966	0.110573
AMFR	CLL-H-028191	288	0.572098	347	0.684283	1.19609	0.25833
AMFR	CLL-H-028192	322	0.639638	306	0.603431	0.943395	-0.0840654
AMFR	CLL-H-028193	346	0.687313	361	0.711891	1.03576	0.0506904
AMFR	CLL-H-028194	365	0.725055	305	0.601459	0.829536	-0.269624
AMN	CLL-H-028195	599	1.18988	584	1.15165	0.967864	-0.047124
AMN	CLL-H-028196	170	0.337697	175	0.3451	1.02192	0.0312838
AMN	CLL-H-028197	307	0.609841	344	0.678367	1.11237	0.153634
AMN	CLL-H-028198	215	0.427087	305	0.601459	1.40828	0.493936
AMN	CLL-H-028199	937	1.86131	884	1.74325	0.936571	-0.0945391
AMOT	CLL-H-028200	974	1.9348	962	1.89706	0.980493	-0.0284213
AMOT	CLL-H-028201	1237	2.45724	1019	2.00947	0.817773	-0.290228
AMOT	CLL-H-028202	164	0.325778	192	0.378624	1.16221	0.216874
AMOT	CLL-H-028203	595	1.18194	643	1.26799	1.07281	0.101393
AMOT	CLL-H-028204	598	1.1879	705	1.39026	1.17035	0.226941
AMOTL2	CLL-H-028205	549	1.09056	537	1.05896	0.971024	-0.0424205
AMOTL2	CLL-H-028206	389	0.77273	345	0.680339	0.880436	-0.18371
AMOTL2	CLL-H-028207	1332	2.64595	1433	2.82587	1.068	0.0949081
AMOTL2	CLL-H-028208	486	0.965416	568	1.12009	1.16022	0.214398
AMOTL2	CLL-H-028209	320	0.635665	292	0.575823	0.90586	-0.14264
AMZ1	CLL-H-028210	460	0.913768	462	0.911063	0.99704	-0.00427741
AMZ1	CLL-H-028211	295	0.586003	272	0.536383	0.915325	-0.127645
AMZ1	CLL-H-028212	775	1.5395	843	1.66239	1.07983	0.1108
AMZ1	CLL-H-028213	555	1.10248	577	1.13784	1.03207	0.0455471
AMZ1	CLL-H-028214	740	1.46997	650	1.2818	0.871987	-0.197622
AMZ2	CLL-H-028215	249	0.494627	224	0.441727	0.893052	-0.163183
AMZ2	CLL-H-028216	399	0.792595	433	0.853875	1.07732	0.107442
AMZ2	CLL-H-028217	805	1.59909	967	1.90692	1.1925	0.253991
AMZ2	CLL-H-028218	185	0.367494	247	0.487083	1.32542	0.406449
AMZ2	CLL-H-028219	1113	2.21092	1217	2.39992	1.08548	0.118339
ANG	CLL-H-028220	784	1.55738	755	1.48886	0.956003	-0.0649134
ANG	CLL-H-028221	825	1.63882	991	1.95425	1.19247	0.253955
ANG	CLL-H-028222	287	0.570112	299	0.589627	1.03423	0.0485583
ANG	CLL-H-028223	543	1.07864	579	1.14179	1.05854	0.0820748
ANG	CLL-H-028224	498	0.989253	445	0.877539	0.887072	-0.172877
ANGEL1	CLL-H-028225	203	0.40325	220	0.433839	1.07586	0.105487
ANGEL1	CLL-H-028226	83	0.164876	80	0.15776	0.956842	-0.0636477
ANGEL1	CLL-H-028227	639	1.26934	574	1.13193	0.891742	-0.165302
ANGEL1	CLL-H-028228	171	0.339683	187	0.368764	1.08561	0.118506
ANGEL1	CLL-H-028229	224	0.444965	230	0.453559	1.01931	0.0275987
ANGEL2	CLL-H-028230	273	0.542302	234	0.461447	0.850906	-0.232929
ANGEL2	CLL-H-028231	852	1.69246	862	1.69986	1.00438	0.00629804
ANGEL2	CLL-H-028232	488	0.969389	499	0.984027	1.0151	0.0216223
ANGEL2	CLL-H-028233	230	0.456884	215	0.423979	0.927981	-0.107834
ANGEL2	CLL-H-028234	527	1.04686	554	1.09249	1.04358	0.0615466
ANGPT4	CLL-H-028235	201	0.399277	182	0.358904	0.898884	-0.153793
ANGPT4	CLL-H-028236	326	0.647583	339	0.668507	1.03231	0.0458769
ANGPT4	CLL-H-028237	1121	2.22681	1149	2.26583	1.01752	0.0250561
ANGPT4	CLL-H-028238	1031	2.04803	992	1.95622	0.955171	-0.0661687
ANGPT4	CLL-H-028239	216	0.429074	287	0.565963	1.31904	0.399483
ANGPTL1	CLL-H-028240	326	0.647583	432	0.851903	1.31551	0.395623
ANGPTL1	CLL-H-028241	764	1.51765	765	1.50858	0.994023	-0.00864929
ANGPTL1	CLL-H-028242	433	0.860134	393	0.774995	0.901017	-0.150374
ANGPTL1	CLL-H-028243	653	1.29715	761	1.50069	1.15691	0.210277
ANGPTL1	CLL-H-028244	310	0.6158	371	0.731611	1.18807	0.248615
ANGPTL5	CLL-H-028245	546	1.0846	571	1.12601	1.03818	0.0540534
ANGPTL5	CLL-H-028246	381	0.756838	355	0.700059	0.924978	-0.112508
ANGPTL5	CLL-H-028247	614	1.21968	683	1.34687	1.10428	0.143111
ANGPTL5	CLL-H-028248	895	1.77787	854	1.68409	0.947247	-0.078188
ANGPTL5	CLL-H-028249	271	0.538329	308	0.607375	1.12826	0.174101
ANGPTL7	CLL-H-028250	451	0.89589	348	0.686255	0.766004	-0.384577
ANGPTL7	CLL-H-028251	424	0.842256	425	0.838099	0.995065	-0.00713782
ANGPTL7	CLL-H-028252	944	1.87521	963	1.89903	1.0127	0.0182125
ANGPTL7	CLL-H-028253	469	0.931646	430	0.847959	0.910173	-0.135788
ANGPTL7	CLL-H-028254	498	0.989253	619	1.22067	1.23393	0.303257
ANK1	CLL-H-028255	260	0.516478	294	0.579767	1.12254	0.166768
ANK1	CLL-H-028256	162	0.321805	128	0.252416	0.784374	-0.350386
ANK1	CLL-H-028257	705	1.40045	827	1.63084	1.16451	0.219728
ANK1	CLL-H-028258	386	0.766771	499	0.984027	1.28334	0.359903
ANK1	CLL-H-028259	320	0.635665	395	0.778939	1.22539	0.293244
ANKH	CLL-H-028260	575	1.14221	583	1.14967	1.00654	0.00939753
ANKH	CLL-H-028261	266	0.528396	225	0.443699	0.83971	-0.252038
ANKH	CLL-H-028262	154	0.305914	176	0.347072	1.13454	0.182109
ANKH	CLL-H-028263	317	0.629705	303	0.597515	0.948881	-0.0757014
ANKH	CLL-H-028264	884	1.75602	783	1.54407	0.879301	-0.18557
ANKK1	CLL-H-028265	666	1.32298	625	1.2325	0.93161	-0.102202
ANKK1	CLL-H-028266	853	1.69444	801	1.57957	0.932206	-0.10128
ANKK1	CLL-H-028267	229	0.454898	215	0.423979	0.932033	-0.101547
ANKK1	CLL-H-028268	462	0.917741	416	0.820351	0.893881	-0.161846
ANKK1	CLL-H-028269	286	0.568125	223	0.439755	0.774047	-0.369508
ANKRD10	CLL-H-028270	699	1.38853	685	1.35082	0.97284	-0.0397249
ANKRD10	CLL-H-028271	333	0.661489	302	0.595543	0.900308	-0.15151
ANKRD10	CLL-H-028272	545	1.08262	542	1.06882	0.987259	-0.0184998
ANKRD10	CLL-H-028273	799	1.58718	711	1.40209	0.883387	-0.178882
ANKRD10	CLL-H-028274	467	0.927673	398	0.784855	0.846047	-0.241191
ANKRD11	CLL-H-028275	144	0.286049	176	0.347072	1.21333	0.27897
ANKRD11	CLL-H-028276	440	0.874039	393	0.774995	0.886682	-0.173511
ANKRD11	CLL-H-028277	892	1.77192	854	1.68409	0.950432	-0.073344
ANKRD11	CLL-H-028278	562	1.11639	598	1.17925	1.05631	0.079039
ANKRD11	CLL-H-028279	130	0.258239	171	0.337212	1.30581	0.384948
ANKRD17	CLL-H-028280	88	0.174808	97	0.191284	1.09425	0.129945
ANKRD17	CLL-H-028281	345	0.685326	347	0.684283	0.998478	-0.0021971
ANKRD17	CLL-H-028282	708	1.40641	795	1.56774	1.11471	0.156669
ANKRD17	CLL-H-028283	641	1.27332	606	1.19503	0.938518	-0.091543
ANKRD17	CLL-H-028284	427	0.848215	449	0.885427	1.04387	0.061943
ANKRD30A	CLL-H-028285	668	1.32695	614	1.21081	0.912473	-0.132146
ANKRD30A	CLL-H-028286	386	0.766771	455	0.897259	1.17018	0.226729
ANKRD30A	CLL-H-028287	386	0.766771	345	0.680339	0.887279	-0.172541
ANKRD30A	CLL-H-028288	399	0.792595	309	0.609347	0.768801	-0.379318
ANKRD30A	CLL-H-028289	460	0.913768	474	0.934727	1.02294	0.0327168
ANKRD43	CLL-H-028290	989	1.9646	974	1.92073	0.977667	-0.0325851
ANKRD43	CLL-H-028291	559	1.11043	509	1.00375	0.903929	-0.145719
ANKRD43	CLL-H-028292	314	0.623746	353	0.696115	1.11602	0.158367
ANKRD43	CLL-H-028293	276	0.548261	219	0.431867	0.787704	-0.344274
ANKRD43	CLL-H-028294	708	1.40641	803	1.58351	1.12593	0.171114
ANLN	CLL-H-028295	609	1.20975	629	1.24039	1.02533	0.0360814
ANLN	CLL-H-028296	188	0.373453	227	0.447643	1.19866	0.261423
ANLN	CLL-H-028297	504	1.00117	590	1.16348	1.16212	0.216755
ANLN	CLL-H-028298	807	1.60307	716	1.41195	0.880781	-0.183145
ANLN	CLL-H-028299	455	0.903836	435	0.857819	0.949087	-0.0753875
ANO5	CLL-H-028300	335	0.665462	368	0.725695	1.09051	0.125008
ANO5	CLL-H-028301	190	0.377426	192	0.378624	1.00317	0.00457049
ANO5	CLL-H-028302	519	1.03097	573	1.12995	1.09601	0.132264
ANO5	CLL-H-028303	253	0.502572	253	0.498915	0.992723	-0.0105364
ANO5	CLL-H-028304	253	0.502572	234	0.461447	0.918171	-0.123165
ANP32C	CLL-H-028305	368	0.731014	329	0.648787	0.887516	-0.172155
ANP32C	CLL-H-028306	704	1.39846	736	1.45139	1.03785	0.0535939
ANP32C	CLL-H-028307	441	0.876026	490	0.966279	1.10303	0.141467
ANP32C	CLL-H-028308	789	1.56731	885	1.74522	1.11351	0.155116
ANP32C	CLL-H-028309	459	0.911782	395	0.778939	0.854304	-0.227178
ANP32C	CLL-H-028310	879	1.74609	823	1.62295	0.929478	-0.105507
ANP32D	CLL-H-028311	757	1.50374	737	1.45336	0.966495	-0.0491651
ANP32D	CLL-H-028312	116	0.230428	127	0.250444	1.08686	0.120167
ANP32D	CLL-H-028313	558	1.10844	511	1.00769	0.909107	-0.137478
ANP32D	CLL-H-028314	176	0.349616	192	0.378624	1.08297	0.114994
ANP32D	CLL-H-028315	398	0.790608	639	1.26011	1.59384	0.672511
ANTXR1	CLL-H-028316	674	1.33887	693	1.36659	1.02071	0.0295704
ANTXR1	CLL-H-028317	341	0.67738	276	0.544271	0.803495	-0.31564
ANTXR1	CLL-H-028318	230	0.456884	242	0.477223	1.04452	0.0628368
ANTXR1	CLL-H-028319	256	0.508532	182	0.358904	0.705764	-0.502742
ANTXR1	CLL-H-028320	381	0.756838	306	0.603431	0.797305	-0.326796
ANTXR2	CLL-H-028321	391	0.776703	314	0.619207	0.797225	-0.32694
ANTXR2	CLL-H-028322	574	1.14022	519	1.02347	0.897602	-0.155853
ANTXR2	CLL-H-028323	745	1.47991	760	1.49872	1.01271	0.0182226
ANTXR2	CLL-H-028324	702	1.39449	814	1.60521	1.15111	0.203021
ANTXR2	CLL-H-028325	526	1.04487	480	0.946559	0.905907	-0.142565
ANXA10	CLL-H-028326	687	1.36469	659	1.29955	0.952263	-0.070568
ANXA10	CLL-H-028327	704	1.39846	798	1.57365	1.12527	0.170277
ANXA10	CLL-H-028328	298	0.591963	347	0.684283	1.15596	0.209087
ANXA10	CLL-H-028329	174	0.345643	205	0.40426	1.16959	0.226
ANXA10	CLL-H-028330	513	1.01905	478	0.942615	0.924994	-0.112485
ANXA11	CLL-H-028331	364	0.723069	384	0.757247	1.04727	0.0666315
ANXA11	CLL-H-028332	1238	2.45923	1324	2.61092	1.06168	0.0863554
ANXA11	CLL-H-028333	318	0.631692	282	0.556103	0.88034	-0.183868
ANXA11	CLL-H-028334	328	0.651556	305	0.601459	0.923112	-0.115423
ANXA11	CLL-H-028335	167	0.331738	179	0.352988	1.06406	0.0895751
ANXA7	CLL-H-028336	224	0.444965	214	0.422007	0.948405	-0.0764243
ANXA7	CLL-H-028337	139	0.276117	127	0.250444	0.907021	-0.140793
ANXA7	CLL-H-028338	640	1.27133	588	1.15953	0.912065	-0.132792
ANXA7	CLL-H-028339	491	0.975348	513	1.01163	1.0372	0.0526994
ANXA7	CLL-H-028340	369	0.733001	399	0.786827	1.07343	0.102232
ANXA8	CLL-H-028341	292	0.580044	275	0.542299	0.934928	-0.0970731
ANXA8	CLL-H-028342	253	0.502572	229	0.451587	0.898552	-0.154326
ANXA8	CLL-H-028343	864	1.71629	845	1.66634	0.970893	-0.0426164
ANXA8	CLL-H-028344	129	0.256252	161	0.317492	1.23898	0.309153
ANXA8	CLL-H-028345	842	1.67259	956	1.88523	1.12713	0.172654
AOAH	CLL-H-028346	537	1.06672	555	1.09446	1.026	0.0370293
AOAH	CLL-H-028347	367	0.729028	332	0.654703	0.898049	-0.155133
AOAH	CLL-H-028348	1043	2.07187	896	1.76691	0.852809	-0.229705
AOAH	CLL-H-028349	722	1.43422	753	1.48491	1.03535	0.0501146
AOAH	CLL-H-028350	531	1.05481	633	1.24827	1.18342	0.242957
AOF2	CLL-H-028351	264	0.524423	238	0.469335	0.894955	-0.160113
AOF2	CLL-H-028352	355	0.705191	356	0.702031	0.99552	-0.00647818
AOF2	CLL-H-028353	419	0.832324	512	1.00966	1.21307	0.278657
AOF2	CLL-H-028354	180	0.357561	157	0.309604	0.865875	-0.207769
AOF2	CLL-H-028355	468	0.92966	456	0.899231	0.967269	-0.0480111
AP1S2	CLL-H-028356	777	1.54347	748	1.47505	0.955672	-0.0654127
AP1S2	CLL-H-028357	410	0.814445	469	0.924867	1.13558	0.183428
AP1S2	CLL-H-028358	306	0.607854	368	0.725695	1.19386	0.255638
AP1S2	CLL-H-028359	496	0.98528	469	0.924867	0.938684	-0.0912886
AP1S2	CLL-H-028360	531	1.05481	532	1.0491	0.994593	-0.00782201
AP2A2	CLL-H-028361	728	1.44614	683	1.34687	0.93136	-0.102589
AP2A2	CLL-H-028362	415	0.824378	419	0.826267	1.00229	0.00330251
AP2A2	CLL-H-028363	399	0.792595	454	0.895287	1.12956	0.175767
AP2A2	CLL-H-028364	419	0.832324	439	0.865707	1.04011	0.0567343
AP2A2	CLL-H-028365	349	0.693272	335	0.660619	0.952901	-0.0696023
AP3D1	CLL-H-028366	487	0.967402	364	0.717807	0.741994	-0.43052
AP3D1	CLL-H-028367	539	1.0707	550	1.0846	1.01298	0.0186099
AP3D1	CLL-H-028368	292	0.580044	261	0.514691	0.887331	-0.172455
AP3D1	CLL-H-028369	483	0.959457	495	0.976139	1.01739	0.0248689
AP3D1	CLL-H-028370	322	0.639638	228	0.449615	0.702922	-0.508563
AP4M1	CLL-H-028371	392	0.778689	445	0.877539	1.12694	0.172415
AP4M1	CLL-H-028372	243	0.482708	289	0.569907	1.18065	0.239577
AP4M1	CLL-H-028373	746	1.48189	689	1.35871	0.916872	-0.125208
AP4M1	CLL-H-028374	778	1.54546	831	1.63873	1.06035	0.0845419
AP4M1	CLL-H-028375	266	0.528396	246	0.485111	0.918082	-0.123304
APBB1IP	CLL-H-028376	909	1.80569	900	1.7748	0.982894	-0.0248917
APBB1IP	CLL-H-028377	527	1.04686	416	0.820351	0.78363	-0.351756
APBB1IP	CLL-H-028378	401	0.796567	408	0.804575	1.01005	0.0144305
APBB1IP	CLL-H-028379	112	0.222483	160	0.31552	1.41818	0.504037
APBB1IP	CLL-H-028380	445	0.883971	518	1.02149	1.15557	0.20861
APCDD1	CLL-H-028381	469	0.931646	461	0.909091	0.97579	-0.0353576
APCDD1	CLL-H-028382	297	0.589976	262	0.516663	0.875736	-0.191433
APCDD1	CLL-H-028383	373	0.740947	359	0.707947	0.955463	-0.0657282
APCDD1	CLL-H-028384	243	0.482708	206	0.406232	0.841568	-0.248848
APCDD1	CLL-H-028385	473	0.939592	504	0.993887	1.05779	0.0810472
APCDD1L	CLL-H-028386	614	1.21968	656	1.29363	1.06063	0.0849208
APCDD1L	CLL-H-028387	289	0.574085	296	0.583711	1.01677	0.0239913
APCDD1L	CLL-H-028388	422	0.838283	427	0.842043	1.00449	0.00645667
APCDD1L	CLL-H-028389	447	0.887944	421	0.830211	0.934981	-0.096991
APCDD1L	CLL-H-028390	578	1.14817	584	1.15165	1.00303	0.00436248
APEH	CLL-H-028391	544	1.08063	487	0.960363	0.888706	-0.170221
APEH	CLL-H-028392	359	0.713136	403	0.794715	1.11439	0.15626
APEH	CLL-H-028393	1116	2.21688	989	1.95031	0.879752	-0.184831
APEH	CLL-H-028394	716	1.4223	769	1.51647	1.06621	0.0924876
APEH	CLL-H-028395	297	0.589976	312	0.615263	1.04286	0.0605467
APITD1	CLL-H-028396	53	0.105282	55	0.10846	1.03018	0.0429029
APITD1	CLL-H-028397	373	0.740947	495	0.976139	1.31742	0.397716
APITD1	CLL-H-028398	482	0.95747	422	0.832183	0.869148	-0.202327
APITD1	CLL-H-028399	428	0.850202	345	0.680339	0.800209	-0.321551
APITD1	CLL-H-028400	63	0.125147	84	0.165648	1.32363	0.404501
APLNR	CLL-H-028401	297	0.589976	292	0.575823	0.976011	-0.035031
APLNR	CLL-H-028402	488	0.969389	200	0.3944	0.406854	-1.29742
APLNR	CLL-H-028403	650	1.29119	769	1.51647	1.17447	0.232007
APLNR	CLL-H-028404	443	0.879998	529	1.04319	1.18544	0.245425
APLNR	CLL-H-028405	276	0.548261	274	0.540327	0.98553	-0.0210288
APOBEC3H	CLL-H-028406	207	0.411196	243	0.479195	1.16537	0.220789
APOBEC3H	CLL-H-028407	794	1.57724	736	1.45139	0.920207	-0.11997
APOBEC3H	CLL-H-028408	530	1.05282	693	1.36659	1.29803	0.376327
APOBEC3H	CLL-H-028409	974	1.9348	883	1.74127	0.899974	-0.152045
APOBEC3H	CLL-H-028410	505	1.00316	577	1.13784	1.13426	0.181752
APOC4	CLL-H-028411	211	0.419141	214	0.422007	1.00684	0.0098314
APOC4	CLL-H-028412	746	1.48189	915	1.80438	1.21762	0.28406
APOC4	CLL-H-028413	161	0.319819	154	0.303688	0.949561	-0.0746667
APOC4	CLL-H-028414	483	0.959457	499	0.984027	1.02561	0.0364802
APOC4	CLL-H-028415	308	0.611827	299	0.589627	0.963715	-0.0533213
APOC4	CLL-H-028416	106	0.210564	152	0.299744	1.42353	0.509471
APOH	CLL-H-028417	653	1.29715	627	1.23644	0.953197	-0.0691539
APOH	CLL-H-028418	227	0.450925	222	0.437783	0.970857	-0.042669
APOH	CLL-H-028419	609	1.20975	567	1.11812	0.92426	-0.11363
APOH	CLL-H-028420	791	1.57128	816	1.60915	1.0241	0.0343551
APOH	CLL-H-028421	353	0.701218	432	0.851903	1.21489	0.280827
APOL3	CLL-H-028422	463	0.919727	483	0.952475	1.03561	0.0504746
APOL3	CLL-H-028423	468	0.92966	490	0.966279	1.03939	0.0557368
APOL3	CLL-H-028424	453	0.899863	492	0.970223	1.07819	0.108611
APOL3	CLL-H-028425	523	1.03891	733	1.44547	1.39133	0.476466
APOL3	CLL-H-028426	387	0.768757	333	0.656675	0.854204	-0.227348
APOM	CLL-H-028427	886	1.76	875	1.7255	0.980398	-0.0285601
APOM	CLL-H-028428	702	1.39449	837	1.65056	1.18363	0.24322
APOM	CLL-H-028429	383	0.760811	316	0.623151	0.819062	-0.287956
APOM	CLL-H-028430	467	0.927673	434	0.855847	0.922574	-0.116264
APOM	CLL-H-028431	349	0.693272	357	0.704003	1.01548	0.0221606
APTX	CLL-H-028432	207	0.411196	220	0.433839	1.05507	0.0773364
APTX	CLL-H-028433	946	1.87918	909	1.79255	0.953896	-0.0680963
APTX	CLL-H-028434	499	0.99124	550	1.0846	1.09418	0.129855
APTX	CLL-H-028435	50	0.0993226	63	0.124236	1.25083	0.322887
APTX	CLL-H-028436	1066	2.11756	975	1.9227	0.907979	-0.13927
AQP11	CLL-H-028437	536	1.06474	587	1.15756	1.08718	0.120591
AQP11	CLL-H-028438	465	0.9237	431	0.849931	0.920137	-0.120079
AQP11	CLL-H-028439	378	0.750879	397	0.782883	1.04262	0.0602164
AQP11	CLL-H-028440	429	0.852188	416	0.820351	0.962641	-0.0549305
AQP11	CLL-H-028441	299	0.593949	258	0.508775	0.856597	-0.223311
AQP2	CLL-H-028442	707	1.40442	647	1.27588	0.908475	-0.138481
AQP2	CLL-H-028443	249	0.494627	193	0.380596	0.76946	-0.378081
AQP2	CLL-H-028444	677	1.34483	685	1.35082	1.00445	0.00641176
AQP2	CLL-H-028445	852	1.69246	784	1.54605	0.913492	-0.130536
AQP2	CLL-H-028446	506	1.00514	504	0.993887	0.9888	-0.0162501
AQP3	CLL-H-028447	456	0.905822	430	0.847959	0.936121	-0.0952336
AQP3	CLL-H-028448	452	0.897876	374	0.737527	0.821413	-0.283821
AQP3	CLL-H-028449	266	0.528396	330	0.650759	1.23157	0.300503
AQP3	CLL-H-028450	639	1.26934	700	1.3804	1.08749	0.121003
AQP3	CLL-H-028451	295	0.586003	299	0.589627	1.00618	0.00889413
AQP4	CLL-H-028452	490	0.973362	466	0.918951	0.9441	-0.0829882
AQP4	CLL-H-028453	523	1.03891	513	1.01163	0.973742	-0.0383885
AQP4	CLL-H-028454	479	0.951511	491	0.968251	1.01759	0.025161
AQP4	CLL-H-028455	643	1.27729	563	1.11023	0.869212	-0.20222
AQP4	CLL-H-028456	129	0.256252	101	0.199172	0.777248	-0.363552
AQP5	CLL-H-028457	758	1.50573	722	1.42378	0.945576	-0.0807354
AQP5	CLL-H-028458	608	1.20776	573	1.12995	0.935576	-0.0960726
AQP5	CLL-H-028459	761	1.51169	868	1.71169	1.1323	0.179262
AQP5	CLL-H-028460	428	0.850202	476	0.938671	1.10406	0.142814
AQP5	CLL-H-028461	340	0.675394	444	0.875567	1.29638	0.374489
ARFRP1	CLL-H-028462	323	0.641624	408	0.804575	1.25397	0.326499
ARFRP1	CLL-H-028463	304	0.603882	211	0.416092	0.689028	-0.537365
ARFRP1	CLL-H-028464	289	0.574085	279	0.550187	0.958373	-0.0613408
ARFRP1	CLL-H-028465	311	0.617787	297	0.585683	0.948035	-0.076988
ARFRP1	CLL-H-028466	243	0.482708	354	0.698087	1.44619	0.532257
ARGLU1	CLL-H-028467	296	0.58799	229	0.451587	0.768019	-0.380786
ARGLU1	CLL-H-028468	493	0.979321	624	1.23053	1.25651	0.329422
ARGLU1	CLL-H-028469	218	0.433047	199	0.392428	0.906202	-0.142096
ARGLU1	CLL-H-028470	346	0.687313	382	0.753303	1.09601	0.132264
ARGLU1	CLL-H-028471	756	1.50176	758	1.49477	0.99535	-0.00672479
ARHGAP10	CLL-H-028472	338	0.671421	302	0.595543	0.886989	-0.173011
ARHGAP10	CLL-H-028473	467	0.927673	515	1.01558	1.09476	0.130613
ARHGAP10	CLL-H-028474	254	0.504559	298	0.587655	1.16469	0.219947
ARHGAP10	CLL-H-028475	878	1.74411	913	1.80043	1.0323	0.0458575
ARHGAP10	CLL-H-028476	639	1.26934	549	1.08263	0.852903	-0.229546
ARHGAP11A	CLL-H-028477	357	0.709164	301	0.593571	0.837002	-0.256697
ARHGAP11A	CLL-H-028478	481	0.955484	449	0.885427	0.926679	-0.109858
ARHGAP11A	CLL-H-028479	424	0.842256	405	0.798659	0.948238	-0.0766788
ARHGAP11A	CLL-H-028480	162	0.321805	141	0.278052	0.864037	-0.210835
ARHGAP11A	CLL-H-028481	302	0.599909	227	0.447643	0.746186	-0.422393
ARHGAP17	CLL-H-028482	646	1.28325	737	1.45336	1.13257	0.179594
ARHGAP17	CLL-H-028483	371	0.736974	333	0.656675	0.891043	-0.166433
ARHGAP17	CLL-H-028484	454	0.901849	428	0.844015	0.935871	-0.0956179
ARHGAP17	CLL-H-028485	255	0.506545	310	0.611319	1.20684	0.271235
ARHGAP17	CLL-H-028486	513	1.01905	667	1.31532	1.29073	0.368192
ARHGAP25	CLL-H-028487	173	0.343656	214	0.422007	1.22799	0.296302
ARHGAP25	CLL-H-028488	1231	2.44532	1463	2.88503	1.17982	0.238563
ARHGAP25	CLL-H-028489	598	1.1879	649	1.27983	1.07739	0.107537
ARHGAP25	CLL-H-028490	191	0.379412	162	0.319464	0.841996	-0.248115
ARHGAP25	CLL-H-028491	207	0.411196	177	0.349044	0.84885	-0.236418
ARHGAP26	CLL-H-028492	255	0.506545	257	0.506803	1.00051	0.000734713
ARHGAP26	CLL-H-028493	605	1.2018	647	1.27588	1.06164	0.0862942
ARHGAP26	CLL-H-028494	451	0.89589	524	1.03333	1.15341	0.205903
ARHGAP26	CLL-H-028495	543	1.07864	526	1.03727	0.961644	-0.0564258
ARHGAP26	CLL-H-028496	446	0.885958	438	0.863735	0.974917	-0.0366492
ARHGAP29	CLL-H-028497	166	0.329751	51	0.100572	0.304993	-1.71315
ARHGAP29	CLL-H-028498	275	0.546274	269	0.530467	0.971064	-0.0423618
ARHGAP29	CLL-H-028499	332	0.659502	249	0.491027	0.744542	-0.425574
ARHGAP29	CLL-H-028500	252	0.500586	239	0.471307	0.941511	-0.0869495
ARHGAP29	CLL-H-028501	148	0.293995	59	0.116348	0.395748	-1.33735
ARHGDIG	CLL-H-028502	150	0.297968	165	0.32538	1.092	0.126967
ARHGDIG	CLL-H-028503	712	1.41435	614	1.21081	0.856084	-0.224175
ARHGDIG	CLL-H-028504	153	0.303927	144	0.283968	0.934328	-0.0979992
ARHGDIG	CLL-H-028505	220	0.43702	224	0.441727	1.01077	0.0154588
ARHGDIG	CLL-H-028506	688	1.36668	711	1.40209	1.02591	0.0369046
ARHGEF10	CLL-H-028507	348	0.691285	360	0.709919	1.02696	0.0383732
ARHGEF10	CLL-H-028508	365	0.725055	378	0.745415	1.02808	0.0399534
ARHGEF10	CLL-H-028509	807	1.60307	847	1.67028	1.04193	0.0592569
ARHGEF10	CLL-H-028510	300	0.595936	421	0.830211	1.39312	0.478321
ARHGEF10	CLL-H-028511	368	0.731014	456	0.899231	1.23011	0.298792
ARHGEF9	CLL-H-028512	413	0.820405	376	0.741471	0.903787	-0.145946
ARHGEF9	CLL-H-028513	271	0.538329	266	0.524551	0.974407	-0.037403
ARHGEF9	CLL-H-028514	385	0.764784	360	0.709919	0.928261	-0.107398
ARHGEF9	CLL-H-028515	713	1.41634	818	1.61309	1.13892	0.187662
ARHGEF9	CLL-H-028516	1047	2.07982	1032	2.0351	0.978501	-0.0313549
ARID3A	CLL-H-028517	1022	2.03015	1106	2.18103	1.07432	0.10342
ARID3A	CLL-H-028518	818	1.62492	822	1.62098	0.997578	-0.00349885
ARID3A	CLL-H-028519	457	0.907809	405	0.798659	0.879766	-0.184809
ARID3A	CLL-H-028520	558	1.10844	653	1.28771	1.16174	0.216281
ARID3A	CLL-H-028521	382	0.758825	361	0.711891	0.93815	-0.0921102
ARID4A	CLL-H-028522	235	0.466816	187	0.368764	0.789954	-0.340159
ARID4A	CLL-H-028523	683	1.35675	729	1.43759	1.05958	0.0834968
ARID4A	CLL-H-028524	541	1.07467	586	1.15559	1.0753	0.104736
ARID4A	CLL-H-028525	1131	2.24668	1265	2.49458	1.11034	0.151002
ARID4A	CLL-H-028526	327	0.64957	313	0.617235	0.950221	-0.0736644
ARID4B	CLL-H-028527	412	0.818418	358	0.705975	0.862609	-0.213221
ARID4B	CLL-H-028528	421	0.836296	486	0.958391	1.14599	0.1966
ARID4B	CLL-H-028529	748	1.48587	696	1.37251	0.92371	-0.114487
ARID4B	CLL-H-028530	1542	3.06311	1533	3.02307	0.986929	-0.0189815
ARID4B	CLL-H-028531	399	0.792595	392	0.773023	0.975307	-0.0360715
ARL1	CLL-H-028532	112	0.222483	100	0.1972	0.88636	-0.174035
ARL1	CLL-H-028533	64	0.127133	57	0.112404	0.884144	-0.177646
ARL1	CLL-H-028534	503	0.999186	519	1.02347	1.0243	0.0346397
ARL1	CLL-H-028535	203	0.40325	215	0.423979	1.05141	0.0723205
ARL1	CLL-H-028536	338	0.671421	320	0.631039	0.939856	-0.0894877
ARL11	CLL-H-028537	681	1.35277	726	1.43167	1.05832	0.0817784
ARL11	CLL-H-028538	371	0.736974	464	0.915007	1.24157	0.312169
ARL11	CLL-H-028539	199	0.395304	172	0.339184	0.858032	-0.220896
ARL11	CLL-H-028540	504	1.00117	475	0.936699	0.935602	-0.0960326
ARL11	CLL-H-028541	837	1.66266	1024	2.01933	1.21451	0.28038
ARL13B	CLL-H-028542	854	1.69643	768	1.51449	0.892754	-0.163666
ARL13B	CLL-H-028543	235	0.466816	223	0.439755	0.942031	-0.0861534
ARL13B	CLL-H-028544	152	0.301941	156	0.307632	1.01885	0.0269383
ARL13B	CLL-H-028545	265	0.52641	257	0.506803	0.962754	-0.0547604
ARL13B	CLL-H-028546	169	0.33571	182	0.358904	1.06909	0.0963788
ARL4A	CLL-H-028547	201	0.399277	213	0.420035	1.05199	0.0731215
ARL4A	CLL-H-028548	835	1.65869	885	1.74522	1.05217	0.0733649
ARL4A	CLL-H-028549	1054	2.09372	1104	2.17709	1.03982	0.0563289
ARL4A	CLL-H-028550	895	1.77787	915	1.80438	1.01491	0.0213477
ARL4A	CLL-H-028551	448	0.889931	500	0.985999	1.10795	0.147893
ARL4C	CLL-H-028552	772	1.53354	759	1.49675	0.976006	-0.0350374
ARL4C	CLL-H-028553	736	1.46203	602	1.18714	0.811983	-0.300479
ARL4C	CLL-H-028554	705	1.40045	715	1.40998	1.0068	0.00978359
ARL4C	CLL-H-028555	710	1.41038	711	1.40209	0.994122	-0.00850586
ARL4C	CLL-H-028556	377	0.748893	336	0.662591	0.884761	-0.17664
ARL5B	CLL-H-028557	362	0.719096	184	0.362848	0.504589	-0.98682
ARL5B	CLL-H-028558	247	0.490654	224	0.441727	0.900284	-0.151549
ARL5B	CLL-H-028559	387	0.768757	380	0.749359	0.974767	-0.0368705
ARL5B	CLL-H-028560	509	1.0111	509	1.00375	0.992723	-0.0105364
ARL5B	CLL-H-028561	308	0.611827	287	0.565963	0.925038	-0.112416
ARL6	CLL-H-028562	900	1.78781	881	1.73733	0.971766	-0.0413194
ARL6	CLL-H-028563	732	1.45408	756	1.49083	1.02527	0.0360062
ARL6	CLL-H-028564	1448	2.87638	1453	2.86531	0.996151	-0.0055633
ARL6	CLL-H-028565	1153	2.29038	1208	2.38217	1.04008	0.0566915
ARL6	CLL-H-028566	436	0.866093	400	0.788799	0.910755	-0.134865
ARL6IP5	CLL-H-028567	516	1.02501	592	1.16742	1.13894	0.18769
ARL6IP5	CLL-H-028568	1059	2.10365	1124	2.21653	1.05366	0.075403
ARL6IP5	CLL-H-028569	405	0.804513	433	0.853875	1.06136	0.0859087
ARL6IP5	CLL-H-028570	452	0.897876	502	0.989943	1.10254	0.140828
ARL6IP5	CLL-H-028571	338	0.671421	373	0.735555	1.09552	0.131616
ARL8A	CLL-H-028572	356	0.707177	368	0.725695	1.02619	0.0372921
ARL8A	CLL-H-028573	615	1.22167	735	1.44942	1.18643	0.246621
ARL8A	CLL-H-028574	224	0.444965	255	0.502859	1.13011	0.176462
ARL8A	CLL-H-028575	1143	2.27052	1176	2.31907	1.02138	0.0305263
ARL8A	CLL-H-028576	450	0.893904	513	1.01163	1.1317	0.178497
ARL8B	CLL-H-028577	1001	1.98844	1073	2.11595	1.06413	0.0896717
ARL8B	CLL-H-028578	469	0.931646	517	1.01952	1.09432	0.13004
ARL8B	CLL-H-028579	701	1.3925	581	1.14573	0.822785	-0.281413
ARL8B	CLL-H-028580	580	1.15214	553	1.09051	0.94651	-0.0793098
ARL8B	CLL-H-028581	1522	3.02338	1648	3.24985	1.07491	0.104211
ARL9	CLL-H-028582	697	1.38456	546	1.07671	0.777657	-0.362794
ARL9	CLL-H-028583	91	0.180767	137	0.270164	1.49454	0.579701
ARL9	CLL-H-028584	434	0.86212	515	1.01558	1.178	0.236341
ARL9	CLL-H-028585	773	1.53553	753	1.48491	0.967038	-0.0483549
ARL9	CLL-H-028586	753	1.4958	876	1.72747	1.15488	0.207745
ARMC1	CLL-H-028587	592	1.17598	674	1.32913	1.13023	0.176615
ARMC1	CLL-H-028588	395	0.784649	305	0.601459	0.766533	-0.38358
ARMC1	CLL-H-028589	101	0.200632	131	0.258332	1.28759	0.364675
ARMC1	CLL-H-028590	261	0.518464	218	0.429895	0.829171	-0.270258
ARMC1	CLL-H-028591	353	0.701218	322	0.634983	0.905544	-0.143144
ARMC6	CLL-H-028592	381	0.756838	335	0.660619	0.872867	-0.196166
ARMC6	CLL-H-028593	71	0.141038	66	0.130152	0.922813	-0.115889
ARMC6	CLL-H-028594	591	1.17399	600	1.1832	1.00784	0.011268
ARMC6	CLL-H-028595	554	1.10049	527	1.03924	0.944342	-0.0826194
ARMC6	CLL-H-028596	501	0.995213	496	0.978111	0.982816	-0.0250069
ARMC6	CLL-H-028597	1005	1.99638	921	1.81621	0.909749	-0.136459
ARMC9	CLL-H-028598	94	0.186727	89	0.175508	0.939919	-0.0893918
ARMC9	CLL-H-028599	811	1.61101	995	1.96214	1.21795	0.284458
ARMC9	CLL-H-028600	683	1.35675	596	1.17531	0.866271	-0.20711
ARMC9	CLL-H-028601	441	0.876026	439	0.865707	0.988221	-0.0170941
ARMC9	CLL-H-028602	404	0.802527	341	0.672451	0.837917	-0.25512
ARMCX1	CLL-H-028603	618	1.22763	566	1.11615	0.909193	-0.137341
ARMCX1	CLL-H-028604	627	1.24551	565	1.11418	0.894559	-0.160751
ARMCX1	CLL-H-028605	480	0.953497	426	0.840071	0.881042	-0.182717
ARMCX1	CLL-H-028606	585	1.16207	588	1.15953	0.997814	-0.00315687
ARMCX1	CLL-H-028607	332	0.659502	381	0.751331	1.13924	0.188071
ARMCX1	CLL-H-028608	747	1.48388	653	1.28771	0.867802	-0.204562
ARMCX2	CLL-H-028609	1011	2.0083	1026	2.02327	1.00745	0.0107113
ARMCX2	CLL-H-028610	616	1.22365	604	1.19109	0.973385	-0.0389182
ARMCX2	CLL-H-028611	151	0.299954	170	0.33524	1.11764	0.16045
ARMCX2	CLL-H-028612	573	1.13824	653	1.28771	1.13132	0.178011
ARMCX2	CLL-H-028613	554	1.10049	575	1.1339	1.03035	0.0431396
ARMCX3	CLL-H-028614	1282	2.54663	1466	2.89095	1.1352	0.182952
ARMCX3	CLL-H-028615	1089	2.16325	1116	2.20075	1.01734	0.0247967
ARMCX3	CLL-H-028616	932	1.85137	1186	2.33879	1.26327	0.337166
ARMCX3	CLL-H-028617	341	0.67738	404	0.796687	1.17613	0.234047
ARMCX3	CLL-H-028618	532	1.05679	686	1.35279	1.28009	0.356246
ARRDC4	CLL-H-028619	560	1.11241	548	1.08065	0.971451	-0.0417873
ARRDC4	CLL-H-028620	639	1.26934	617	1.21672	0.958545	-0.0610818
ARRDC4	CLL-H-028621	228	0.452911	275	0.542299	1.19736	0.259861
ARRDC4	CLL-H-028622	798	1.58519	854	1.68409	1.06239	0.0873109
ARRDC4	CLL-H-028623	405	0.804513	444	0.875567	1.08832	0.122101
ARSF	CLL-H-028624	392	0.778689	435	0.857819	1.10162	0.139625
ARSF	CLL-H-028625	734	1.45806	786	1.54999	1.06305	0.0882129
ARSF	CLL-H-028626	165	0.327765	56	0.110432	0.336924	-1.5695
ARSF	CLL-H-028627	392	0.778689	370	0.729639	0.937009	-0.0938648
ARSF	CLL-H-028628	396	0.786635	465	0.916979	1.1657	0.221194
ARSG	CLL-H-028629	515	1.02302	532	1.0491	1.02549	0.0363174
ARSG	CLL-H-028630	1136	2.25661	1146	2.25991	1.00146	0.00210781
ARSG	CLL-H-028631	737	1.46402	816	1.60915	1.09913	0.136368
ARSG	CLL-H-028632	334	0.663475	369	0.727667	1.09675	0.133236
ARSG	CLL-H-028633	307	0.609841	319	0.629067	1.03153	0.0447814
ARSH	CLL-H-028634	695	1.38058	652	1.28574	0.931303	-0.102677
ARSH	CLL-H-028635	804	1.59711	795	1.56774	0.981611	-0.026777
ARSH	CLL-H-028636	621	1.23359	563	1.11023	0.900005	-0.151995
ARSH	CLL-H-028637	147	0.292009	115	0.22678	0.77662	-0.364719
ARSH	CLL-H-028638	906	1.79973	1122	2.21258	1.2294	0.297953
ARSI	CLL-H-028639	576	1.1442	578	1.13981	0.99617	-0.00553572
ARSI	CLL-H-028640	500	0.993226	476	0.938671	0.945073	-0.0815029
ARSI	CLL-H-028641	1465	2.91015	1405	2.77066	0.952066	-0.0708669
ARSI	CLL-H-028642	676	1.34284	695	1.37054	1.02063	0.0294533
ARSI	CLL-H-028643	466	0.925687	500	0.985999	1.06515	0.0910617
ARSJ	CLL-H-028644	558	1.10844	632	1.2463	1.12437	0.169123
ARSJ	CLL-H-028645	382	0.758825	377	0.743443	0.97973	-0.0295445
ARSJ	CLL-H-028646	684	1.35873	720	1.41984	1.04497	0.0634642
ARSJ	CLL-H-028647	181	0.359548	210	0.41412	1.15178	0.203863
ARSJ	CLL-H-028648	413	0.820405	443	0.873595	1.06483	0.0906285
ARSK	CLL-H-028649	848	1.68451	938	1.84973	1.09808	0.134987
ARSK	CLL-H-028650	546	1.0846	583	1.14967	1.06	0.0840585
ARSK	CLL-H-028651	321	0.637651	393	0.774995	1.21539	0.28142
ARSK	CLL-H-028652	354	0.703204	363	0.715835	1.01796	0.0256838
ARSK	CLL-H-028653	104	0.206591	86	0.169592	0.820906	-0.284711
ART4	CLL-H-028654	417	0.828351	478	0.942615	1.13794	0.186427
ART4	CLL-H-028655	651	1.29318	700	1.3804	1.06744	0.094161
ART4	CLL-H-028656	282	0.56018	238	0.469335	0.83783	-0.25527
ART4	CLL-H-028657	413	0.820405	434	0.855847	1.0432	0.0610169
ART4	CLL-H-028658	437	0.86808	395	0.778939	0.897313	-0.156317
ARVCF	CLL-H-028659	472	0.937606	417	0.822323	0.877046	-0.189276
ARVCF	CLL-H-028660	268	0.532369	317	0.625123	1.17423	0.231713
ARVCF	CLL-H-028661	407	0.808486	542	1.06882	1.32201	0.402728
ARVCF	CLL-H-028662	128	0.254266	106	0.209032	0.822099	-0.282616
ARVCF	CLL-H-028663	313	0.62176	340	0.670479	1.07836	0.108836
ARVCF	CLL-H-028664	791	1.57128	876	1.72747	1.0994	0.136717
ARX	CLL-H-028665	243	0.482708	267	0.526523	1.09077	0.125347
ARX	CLL-H-028666	347	0.689299	299	0.589627	0.855401	-0.225327
ARX	CLL-H-028667	718	1.42627	757	1.4928	1.04665	0.0657731
ARX	CLL-H-028668	1017	2.02022	1125	2.2185	1.09815	0.135069
ARX	CLL-H-028669	484	0.961443	483	0.952475	0.990672	-0.0135203
AS3MT	CLL-H-028670	498	0.989253	524	1.03333	1.04455	0.0628847
AS3MT	CLL-H-028671	665	1.32099	719	1.41787	1.07334	0.102101
AS3MT	CLL-H-028672	111	0.220496	148	0.291856	1.32363	0.404501
AS3MT	CLL-H-028673	1077	2.13941	1140	2.24808	1.05079	0.0714792
AS3MT	CLL-H-028674	350	0.695258	391	0.771051	1.10901	0.149277
ASB2	CLL-H-028675	405	0.804513	329	0.648787	0.806435	-0.310371
ASB2	CLL-H-028676	325	0.645597	346	0.682311	1.05687	0.0797959
ASB2	CLL-H-028677	585	1.16207	605	1.19306	1.02666	0.0379621
ASB2	CLL-H-028678	451	0.89589	484	0.954447	1.06536	0.0913432
ASB2	CLL-H-028679	844	1.67657	774	1.52633	0.910388	-0.135446
ASCL1	CLL-H-028680	577	1.14618	584	1.15165	1.00477	0.00686065
ASCL1	CLL-H-028681	907	1.80171	840	1.65648	0.919391	-0.12125
ASCL1	CLL-H-028682	916	1.81959	763	1.50463	0.826908	-0.274201
ASCL1	CLL-H-028683	882	1.75205	837	1.65056	0.942074	-0.0860874
ASCL1	CLL-H-028684	351	0.697245	393	0.774995	1.11151	0.152522
ASCL2	CLL-H-028685	478	0.949524	483	0.952475	1.00311	0.00447617
ASCL2	CLL-H-028686	320	0.635665	354	0.698087	1.0982	0.135141
ASCL2	CLL-H-028687	414	0.822391	395	0.778939	0.947164	-0.0783145
ASCL2	CLL-H-028688	381	0.756838	392	0.773023	1.02138	0.0305263
ASCL2	CLL-H-028689	205	0.407223	210	0.41412	1.01694	0.024229
ASCL3	CLL-H-028690	183	0.363521	257	0.506803	1.39415	0.479388
ASCL3	CLL-H-028691	822	1.63286	969	1.91087	1.17025	0.226822
ASCL3	CLL-H-028692	301	0.597922	372	0.733583	1.22689	0.295003
ASCL3	CLL-H-028693	169	0.33571	158	0.311576	0.928108	-0.107635
ASCL3	CLL-H-028694	265	0.52641	261	0.514691	0.977739	-0.032479
ASCL3	CLL-H-028695	272	0.540315	262	0.516663	0.956226	-0.0645762
ASCL4	CLL-H-028696	178	0.353589	183	0.360876	1.02061	0.02943
ASCL4	CLL-H-028697	462	0.917741	450	0.887399	0.966938	-0.0485042
ASCL4	CLL-H-028698	286	0.568125	271	0.534411	0.940657	-0.0882587
ASCL4	CLL-H-028699	253	0.502572	251	0.494971	0.984876	-0.0219864
ASCL4	CLL-H-028700	380	0.754852	300	0.591599	0.783729	-0.351573
ASF1B	CLL-H-028701	253	0.502572	297	0.585683	1.16537	0.220789
ASF1B	CLL-H-028702	535	1.06275	577	1.13784	1.07066	0.098496
ASF1B	CLL-H-028703	484	0.961443	432	0.851903	0.886067	-0.174512
ASF1B	CLL-H-028704	337	0.669434	340	0.670479	1.00156	0.00224976
ASF1B	CLL-H-028705	921	1.82952	819	1.61507	0.88278	-0.179874
ASH2L	CLL-H-028706	21	0.0417155	45	0.0887399	2.12726	1.089
ASH2L	CLL-H-028707	383	0.760811	355	0.700059	0.920148	-0.120062
ASH2L	CLL-H-028708	1166	2.3162	1101	2.17117	0.937383	-0.0932897
ASH2L	CLL-H-028709	304	0.603882	291	0.573851	0.950271	-0.0735886
ASH2L	CLL-H-028710	468	0.92966	394	0.776967	0.835754	-0.258849
ASMTL	CLL-H-028711	423	0.840269	439	0.865707	1.03027	0.0430269
ASMTL	CLL-H-028712	710	1.41038	665	1.31138	0.929804	-0.105001
ASMTL	CLL-H-028713	388	0.770744	360	0.709919	0.921084	-0.118596
ASMTL	CLL-H-028714	162	0.321805	125	0.2465	0.76599	-0.384602
ASMTL	CLL-H-028715	170	0.337697	169	0.333268	0.986884	-0.0190479
ASNSD1	CLL-H-028716	190	0.377426	188	0.370736	0.982274	-0.0258032
ASNSD1	CLL-H-028717	406	0.8065	384	0.757247	0.93893	-0.0909098
ASNSD1	CLL-H-028718	1195	2.37381	1193	2.35259	0.991062	-0.012953
ASNSD1	CLL-H-028719	925	1.83747	924	1.82213	0.99165	-0.0120969
ASNSD1	CLL-H-028720	138	0.27413	167	0.329324	1.20134	0.264643
ASPM	CLL-H-028721	429	0.852188	492	0.970223	1.13851	0.187144
ASPM	CLL-H-028722	493	0.979321	496	0.978111	0.998764	-0.00178393
ASPM	CLL-H-028723	558	1.10844	627	1.23644	1.11548	0.157664
ASPM	CLL-H-028724	730	1.45011	857	1.69	1.16543	0.220862
ASPM	CLL-H-028725	145	0.288036	147	0.289884	1.00642	0.00922686
ASPN	CLL-H-028726	683	1.35675	658	1.29757	0.956386	-0.0643344
ASPN	CLL-H-028727	543	1.07864	532	1.0491	0.972613	-0.0400624
ASPN	CLL-H-028728	1189	2.36189	1203	2.37231	1.00441	0.00635153
ASPN	CLL-H-028729	676	1.34284	652	1.28574	0.957479	-0.0626877
ASPN	CLL-H-028730	456	0.905822	410	0.808519	0.89258	-0.163946
ASPRV1	CLL-H-028731	401	0.796567	358	0.705975	0.886272	-0.174179
ASPRV1	CLL-H-028732	260	0.516478	275	0.542299	1.05	0.0703836
ASPRV1	CLL-H-028733	974	1.9348	996	1.96411	1.01515	0.0216876
ASPRV1	CLL-H-028734	292	0.580044	285	0.562019	0.968925	-0.0455428
ASPRV1	CLL-H-028735	479	0.951511	441	0.869651	0.913969	-0.129783
ASPSCR1	CLL-H-028736	662	1.31503	715	1.40998	1.0722	0.100576
ASPSCR1	CLL-H-028737	395	0.784649	395	0.778939	0.992723	-0.0105364
ASPSCR1	CLL-H-028738	161	0.319819	189	0.372708	1.16537	0.220789
ASPSCR1	CLL-H-028739	473	0.939592	542	1.06882	1.13754	0.185916
ASPSCR1	CLL-H-028740	600	1.19187	656	1.29363	1.08538	0.118197
ASTL	CLL-H-028741	401	0.796567	398	0.784855	0.985296	-0.0213702
ASTL	CLL-H-028742	417	0.828351	351	0.692171	0.835602	-0.259113
ASTL	CLL-H-028743	44	0.0874039	34	0.0670479	0.767104	-0.382505
ASTL	CLL-H-028744	343	0.681353	387	0.763163	1.12007	0.163589
ASTL	CLL-H-028745	228	0.452911	226	0.445671	0.984015	-0.0232475
ASTN1	CLL-H-028746	440	0.874039	523	1.03135	1.17999	0.238771
ASTN1	CLL-H-028747	524	1.0409	458	0.903175	0.867686	-0.204756
ASTN1	CLL-H-028748	453	0.899863	498	0.982055	1.09134	0.126098
ASTN1	CLL-H-028749	364	0.723069	371	0.731611	1.01181	0.0169443
ASTN1	CLL-H-028750	748	1.48587	654	1.28969	0.867969	-0.204284
ATAD1	CLL-H-028751	213	0.423114	274	0.540327	1.27702	0.352786
ATAD1	CLL-H-028752	379	0.752865	401	0.790771	1.05035	0.070868
ATAD1	CLL-H-028753	811	1.61101	806	1.58943	0.986603	-0.0194585
ATAD1	CLL-H-028754	281	0.558193	299	0.589627	1.05631	0.079039
ATAD1	CLL-H-028755	453	0.899863	552	1.08854	1.20968	0.274621
ATAD2	CLL-H-028756	354	0.703204	330	0.650759	0.92542	-0.11182
ATAD2	CLL-H-028757	510	1.01309	647	1.27588	1.2594	0.332732
ATAD2	CLL-H-028758	464	0.921714	385	0.759219	0.823704	-0.279803
ATAD2	CLL-H-028759	495	0.983294	450	0.887399	0.902476	-0.14804
ATAD2	CLL-H-028760	1056	2.09769	1089	2.14751	1.02375	0.0338577
ATCAY	CLL-H-028761	445	0.883971	575	1.1339	1.28273	0.35922
ATCAY	CLL-H-028762	654	1.29914	609	1.20095	0.924417	-0.113385
ATCAY	CLL-H-028763	1301	2.58437	1431	2.82193	1.09192	0.126866
ATCAY	CLL-H-028764	700	1.39052	694	1.36857	0.984214	-0.0229557
ATCAY	CLL-H-028765	750	1.48984	827	1.63084	1.09464	0.13046
ATF6	CLL-H-028766	783	1.55539	702	1.38434	0.890028	-0.168078
ATF6	CLL-H-028767	713	1.41634	675	1.3311	0.939815	-0.089551
ATF6	CLL-H-028768	437	0.86808	384	0.757247	0.872324	-0.197063
ATF6	CLL-H-028769	659	1.30907	648	1.27785	0.976153	-0.0348211
ATF6	CLL-H-028770	708	1.40641	677	1.33504	0.949257	-0.0751299
ATL1	CLL-H-028771	128	0.254266	125	0.2465	0.969456	-0.0447521
ATL1	CLL-H-028772	422	0.838283	353	0.696115	0.830406	-0.268111
ATL1	CLL-H-028773	524	1.0409	578	1.13981	1.09503	0.130966
ATL1	CLL-H-028774	814	1.61697	968	1.90889	1.18054	0.239442
ATL1	CLL-H-028775	199	0.395304	152	0.299744	0.758261	-0.399234
ATOX1	CLL-H-028776	444	0.881985	390	0.769079	0.871987	-0.197622
ATOX1	CLL-H-028777	273	0.542302	284	0.560047	1.03272	0.0464536
ATOX1	CLL-H-028778	650	1.29119	583	1.14967	0.890396	-0.16748
ATOX1	CLL-H-028779	229	0.454898	245	0.483139	1.06208	0.0868978
ATOX1	CLL-H-028780	596	1.18393	518	1.02149	0.862803	-0.212897
ATP10A	CLL-H-028781	443	0.879998	430	0.847959	0.963591	-0.0535064
ATP10A	CLL-H-028782	257	0.510518	253	0.498915	0.977272	-0.0331674
ATP10A	CLL-H-028783	441	0.876026	396	0.780911	0.891425	-0.165815
ATP10A	CLL-H-028784	108	0.214537	153	0.301716	1.40636	0.491964
ATP10A	CLL-H-028785	612	1.21571	648	1.27785	1.05112	0.0719258
ATP11A	CLL-H-028786	373	0.740947	394	0.776967	1.04861	0.0684836
ATP11A	CLL-H-028787	1216	2.41553	1220	2.40584	0.995989	-0.00579848
ATP11A	CLL-H-028788	695	1.38058	726	1.43167	1.037	0.0524202
ATP11A	CLL-H-028789	278	0.552234	290	0.571879	1.03557	0.0504316
ATP11A	CLL-H-028790	38	0.0754852	36	0.0709919	0.940475	-0.0885389
ATP11C	CLL-H-028791	738	1.466	782	1.5421	1.05191	0.0730114
ATP11C	CLL-H-028792	339	0.673407	335	0.660619	0.98101	-0.0276606
ATP11C	CLL-H-028793	1009	2.00433	853	1.68211	0.83924	-0.252845
ATP11C	CLL-H-028794	104	0.206591	104	0.205088	0.992723	-0.0105364
ATP11C	CLL-H-028795	231	0.458871	200	0.3944	0.859501	-0.218429
ATP13A1	CLL-H-028796	462	0.917741	452	0.891343	0.971236	-0.0421065
ATP13A1	CLL-H-028797	527	1.04686	476	0.938671	0.896653	-0.157378
ATP13A1	CLL-H-028798	295	0.586003	343	0.676395	1.15425	0.206957
ATP13A1	CLL-H-028799	365	0.725055	367	0.723723	0.998163	-0.0026528
ATP13A1	CLL-H-028800	503	0.999186	685	1.35082	1.35192	0.435009
ATP13A3	CLL-H-028801	581	1.15413	529	1.04319	0.903874	-0.145807
ATP13A3	CLL-H-028802	264	0.524423	268	0.528495	1.00776	0.0111587
ATP13A3	CLL-H-028803	681	1.35277	622	1.22658	0.906716	-0.141277
ATP13A3	CLL-H-028804	937	1.86131	1114	2.19681	1.18025	0.239092
ATP13A3	CLL-H-028805	549	1.09056	575	1.1339	1.03974	0.0562194
ATP13A4	CLL-H-028806	603	1.19783	600	1.1832	0.987784	-0.0177319
ATP13A4	CLL-H-028807	398	0.790608	429	0.845987	1.07005	0.0976728
ATP13A4	CLL-H-028808	146	0.290022	136	0.268192	0.924729	-0.112898
ATP13A4	CLL-H-028809	392	0.778689	356	0.702031	0.901555	-0.149513
ATP13A4	CLL-H-028810	682	1.35476	829	1.63479	1.2067	0.271064
ATP13A5	CLL-H-028811	273	0.542302	251	0.494971	0.912724	-0.13175
ATP13A5	CLL-H-028812	675	1.34086	495	0.976139	0.727997	-0.457995
ATP13A5	CLL-H-028813	712	1.41435	792	1.56182	1.10427	0.143087
ATP13A5	CLL-H-028814	912	1.81164	906	1.78663	0.986192	-0.0200592
ATP13A5	CLL-H-028815	354	0.703204	425	0.838099	1.19183	0.253177
ATP1B4	CLL-H-028816	561	1.1144	518	1.02149	0.916632	-0.125585
ATP1B4	CLL-H-028817	217	0.43106	185	0.36482	0.846331	-0.240706
ATP1B4	CLL-H-028818	255	0.506545	291	0.573851	1.13287	0.179986
ATP1B4	CLL-H-028819	237	0.470789	252	0.496943	1.05555	0.0780003
ATP1B4	CLL-H-028820	313	0.62176	254	0.500887	0.805597	-0.311871
ATP2B4	CLL-H-028821	351	0.697245	293	0.577795	0.828684	-0.271107
ATP2B4	CLL-H-028822	1060	2.10564	1166	2.29935	1.092	0.126967
ATP2B4	CLL-H-028823	763	1.51566	750	1.479	0.975809	-0.0353289
ATP2B4	CLL-H-028824	767	1.52361	687	1.35476	0.88918	-0.169453
ATP2B4	CLL-H-028825	376	0.746906	507	0.999803	1.33859	0.420717
ATP2C1	CLL-H-028826	662	1.31503	598	1.17925	0.89675	-0.157222
ATP2C1	CLL-H-028827	1406	2.79295	1560	3.07632	1.10146	0.139413
ATP2C1	CLL-H-028828	921	1.82952	875	1.7255	0.943141	-0.0844545
ATP2C1	CLL-H-028829	505	1.00316	447	0.881483	0.878708	-0.186545
ATP2C1	CLL-H-028830	521	1.03494	576	1.13587	1.09752	0.134249
ATP2C2	CLL-H-028831	321	0.637651	286	0.563991	0.884482	-0.177095
ATP2C2	CLL-H-028832	488	0.969389	432	0.851903	0.878804	-0.186386
ATP2C2	CLL-H-028833	621	1.23359	649	1.27983	1.03748	0.0530888
ATP2C2	CLL-H-028834	1128	2.24072	1070	2.11004	0.941679	-0.0866927
ATP2C2	CLL-H-028835	152	0.301941	163	0.321436	1.06457	0.0902642
ATP6AP2	CLL-H-028836	340	0.675394	329	0.648787	0.960606	-0.0579836
ATP6AP2	CLL-H-028837	813	1.61499	893	1.76099	1.09041	0.124868
ATP6AP2	CLL-H-028838	295	0.586003	339	0.668507	1.14079	0.190034
ATP6AP2	CLL-H-028839	546	1.0846	425	0.838099	0.772724	-0.371975
ATP6AP2	CLL-H-028840	328	0.651556	316	0.623151	0.956404	-0.0643077
ATP6AP2	CLL-H-028841	199	0.395304	204	0.402288	1.01767	0.0252643
ATP7A	CLL-H-028842	963	1.91295	1071	2.11201	1.10406	0.142814
ATP7A	CLL-H-028843	402	0.798554	338	0.666535	0.834678	-0.260709
ATP7A	CLL-H-028844	317	0.629705	329	0.648787	1.0303	0.0430683
ATP7A	CLL-H-028845	562	1.11639	481	0.948531	0.849644	-0.23507
ATP7A	CLL-H-028846	825	1.63882	870	1.71564	1.04687	0.0660849
ATP7B	CLL-H-028847	871	1.7302	842	1.66042	0.959671	-0.0593889
ATP7B	CLL-H-028848	581	1.15413	568	1.12009	0.970511	-0.0431836
ATP7B	CLL-H-028849	118	0.234401	92	0.181424	0.773988	-0.369617
ATP7B	CLL-H-028850	351	0.697245	318	0.627095	0.89939	-0.152981
ATP7B	CLL-H-028851	190	0.377426	196	0.386512	1.02407	0.0343178
ATP8A2	CLL-H-028852	924	1.83548	883	1.74127	0.948674	-0.0760158
ATP8A2	CLL-H-028853	1300	2.58239	1208	2.38217	0.922469	-0.116428
ATP8A2	CLL-H-028854	485	0.963429	500	0.985999	1.02343	0.0334069
ATP8A2	CLL-H-028855	122	0.242347	134	0.264248	1.09037	0.124815
ATP8A2	CLL-H-028856	415	0.824378	411	0.810491	0.983155	-0.0245093
ATP8B1	CLL-H-028857	503	0.999186	442	0.871623	0.872333	-0.197048
ATP8B1	CLL-H-028858	555	1.10248	501	0.987971	0.896134	-0.158214
ATP8B1	CLL-H-028859	399	0.792595	428	0.844015	1.06488	0.0906857
ATP8B1	CLL-H-028860	448	0.889931	472	0.930783	1.0459	0.0647517
ATP8B1	CLL-H-028861	479	0.951511	418	0.824295	0.866301	-0.207059
ATP8B3	CLL-H-028862	212	0.421128	286	0.563991	1.33924	0.421414
ATP8B3	CLL-H-028863	411	0.816432	428	0.844015	1.03378	0.047936
ATP8B3	CLL-H-028864	447	0.887944	506	0.997831	1.12375	0.168326
ATP8B3	CLL-H-028865	575	1.14221	633	1.24827	1.09286	0.128107
ATP8B3	CLL-H-028866	332	0.659502	329	0.648787	0.983753	-0.0236321
ATP9A	CLL-H-028867	158	0.313859	209	0.412148	1.31316	0.393042
ATP9A	CLL-H-028868	945	1.8772	985	1.94242	1.03474	0.049273
ATP9A	CLL-H-028869	950	1.88713	1109	2.18695	1.15887	0.212724
ATP9A	CLL-H-028870	830	1.64876	833	1.64267	0.996311	-0.00533124
ATP9A	CLL-H-028871	124	0.24632	149	0.293828	1.19287	0.254436
ATPAF2	CLL-H-028872	804	1.59711	817	1.61112	1.00877	0.0126042
ATPAF2	CLL-H-028873	511	1.01508	558	1.10037	1.08403	0.116405
ATPAF2	CLL-H-028874	458	0.909795	409	0.806547	0.886515	-0.173783
ATPAF2	CLL-H-028875	961	1.90898	986	1.94439	1.01855	0.0265148
ATPAF2	CLL-H-028876	754	1.49779	701	1.38237	0.922943	-0.115686
ATPBD4	CLL-H-028877	293	0.582031	312	0.615263	1.0571	0.080109
ATPBD4	CLL-H-028878	104	0.206591	117	0.230724	1.11681	0.159389
ATPBD4	CLL-H-028879	433	0.860134	396	0.780911	0.907895	-0.139403
ATPBD4	CLL-H-028880	665	1.32099	631	1.24433	0.941968	-0.0862507
ATPBD4	CLL-H-028881	379	0.752865	366	0.721751	0.958672	-0.0608906
ATRNL1	CLL-H-028882	446	0.885958	421	0.830211	0.937077	-0.0937599
ATRNL1	CLL-H-028883	635	1.2614	700	1.3804	1.09434	0.130062
ATRNL1	CLL-H-028884	473	0.939592	524	1.03333	1.09976	0.13719
ATRNL1	CLL-H-028885	232	0.460857	197	0.388484	0.842959	-0.246466
ATRNL1	CLL-H-028886	872	1.73219	785	1.54802	0.893679	-0.162172
ATXN10	CLL-H-028887	646	1.28325	631	1.24433	0.969672	-0.0444306
ATXN10	CLL-H-028888	1250	2.48307	1241	2.44725	0.985576	-0.0209614
ATXN10	CLL-H-028889	180	0.357561	192	0.378624	1.0589	0.082573
ATXN10	CLL-H-028890	499	0.99124	393	0.774995	0.781844	-0.355047
ATXN10	CLL-H-028891	310	0.6158	346	0.682311	1.10801	0.147967
ATXN3	CLL-H-028892	530	1.05282	539	1.06291	1.00958	0.0137565
ATXN3	CLL-H-028893	573	1.13824	525	1.0353	0.909563	-0.136754
ATXN3	CLL-H-028894	427	0.848215	409	0.806547	0.950876	-0.0726716
ATXN3	CLL-H-028895	1272	2.52677	1177	2.32104	0.918581	-0.122521
ATXN3	CLL-H-028896	438	0.870066	374	0.737527	0.847668	-0.238429
ATXN3L	CLL-H-028897	614	1.21968	609	1.20095	0.984639	-0.0223328
ATXN3L	CLL-H-028898	328	0.651556	305	0.601459	0.923112	-0.115423
ATXN3L	CLL-H-028899	610	1.21174	690	1.36068	1.12292	0.167251
ATXN3L	CLL-H-028900	221	0.439006	214	0.422007	0.96128	-0.056972
ATXN3L	CLL-H-028901	352	0.699231	406	0.800631	1.14502	0.195368
ATXN7	CLL-H-028902	374	0.742933	419	0.826267	1.11217	0.153376
ATXN7	CLL-H-028903	235	0.466816	246	0.485111	1.03919	0.0554612
ATXN7	CLL-H-028904	216	0.429074	229	0.451587	1.05247	0.0737799
ATXN7	CLL-H-028905	235	0.466816	309	0.609347	1.30533	0.38441
ATXN7	CLL-H-028906	697	1.38456	758	1.49477	1.0796	0.110503
ATXN8OS	CLL-H-028907	1216	2.41553	1093	2.15539	0.892308	-0.164386
ATXN8OS	CLL-H-028908	467	0.927673	429	0.845987	0.911945	-0.132981
ATXN8OS	CLL-H-028909	225	0.446952	222	0.437783	0.979487	-0.0299017
ATXN8OS	CLL-H-028910	454	0.901849	552	1.08854	1.20701	0.27144
ATXN8OS	CLL-H-028911	303	0.601895	335	0.660619	1.09757	0.134307
AURKAIP1	CLL-H-028912	641	1.27332	568	1.12009	0.879667	-0.18497
AURKAIP1	CLL-H-028913	766	1.52162	708	1.39617	0.917556	-0.124131
AURKAIP1	CLL-H-028914	421	0.836296	303	0.597515	0.714478	-0.485039
AURKAIP1	CLL-H-028915	322	0.639638	336	0.662591	1.03589	0.0508641
AURKAIP1	CLL-H-028916	673	1.33688	637	1.25616	0.939621	-0.0898495
AURKC	CLL-H-028917	378	0.750879	337	0.664563	0.885047	-0.176174
AURKC	CLL-H-028918	860	1.70835	987	1.94636	1.13932	0.188177
AURKC	CLL-H-028919	700	1.39052	722	1.42378	1.02392	0.0341075
AURKC	CLL-H-028920	422	0.838283	505	0.995859	1.18797	0.248504
AURKC	CLL-H-028921	92	0.182754	79	0.155788	0.852447	-0.230318
AUTS2	CLL-H-028922	678	1.34681	642	1.26602	0.940012	-0.0892484
AUTS2	CLL-H-028923	526	1.04487	556	1.09643	1.04934	0.0694857
AUTS2	CLL-H-028924	538	1.06871	441	0.869651	0.813738	-0.297364
AUTS2	CLL-H-028925	485	0.963429	504	0.993887	1.03161	0.0449026
AUTS2	CLL-H-028926	229	0.454898	273	0.538355	1.18346	0.243017
AXL	CLL-H-028927	474	0.941578	438	0.863735	0.917327	-0.124493
AXL	CLL-H-028928	269	0.534356	275	0.542299	1.01487	0.021289
AXL	CLL-H-028929	667	1.32496	805	1.58746	1.19811	0.260766
AXL	CLL-H-028930	416	0.826364	209	0.412148	0.498748	-1.00362
AXL	CLL-H-028931	265	0.52641	287	0.565963	1.07514	0.104522
AZU1	CLL-H-028932	737	1.46402	705	1.39026	0.94962	-0.0745778
AZU1	CLL-H-028933	414	0.822391	447	0.881483	1.07185	0.100108
AZU1	CLL-H-028934	402	0.798554	428	0.844015	1.05693	0.0798789
AZU1	CLL-H-028935	604	1.19982	682	1.3449	1.12092	0.164687
AZU1	CLL-H-028936	556	1.10447	589	1.16151	1.05164	0.0726464
B3GALTL	CLL-H-028937	561	1.1144	500	0.985999	0.88478	-0.176609
B3GALTL	CLL-H-028938	708	1.40641	732	1.4435	1.02637	0.0375579
B3GALTL	CLL-H-028939	54	0.107268	71	0.140012	1.30525	0.384323
B3GALTL	CLL-H-028940	538	1.06871	521	1.02741	0.961355	-0.0568592
B3GALTL	CLL-H-028941	740	1.46997	619	1.22067	0.8304	-0.268122
BAALC	CLL-H-028942	641	1.27332	676	1.33307	1.04693	0.0661625
BAALC	CLL-H-028943	539	1.0707	456	0.899231	0.839855	-0.251788
BAALC	CLL-H-028944	1591	3.16045	1622	3.19858	1.01207	0.0173036
BAALC	CLL-H-028945	179	0.355575	198	0.390456	1.0981	0.135004
BAALC	CLL-H-028946	190	0.377426	215	0.423979	1.12334	0.167801
BACH2	CLL-H-028947	508	1.00912	553	1.09051	1.08066	0.111915
BACH2	CLL-H-028948	543	1.07864	592	1.16742	1.08231	0.114109
BACH2	CLL-H-028949	254	0.504559	264	0.520607	1.03181	0.045173
BACH2	CLL-H-028950	724	1.43819	756	1.49083	1.0366	0.0518601
BACH2	CLL-H-028951	531	1.05481	535	1.05502	1.0002	0.000290631
BAGE	CLL-H-028952	1145	2.27449	1143	2.25399	0.990989	-0.0130586
BAGE	CLL-H-028953	925	1.83747	852	1.68014	0.914379	-0.129136
BAGE	CLL-H-028954	282	0.56018	284	0.560047	0.999764	-0.000340632
BAGE	CLL-H-028955	616	1.22365	706	1.39223	1.13776	0.186201
BAGE	CLL-H-028956	440	0.874039	463	0.913035	1.04462	0.0629723
BAGE	CLL-H-028957	266	0.528396	201	0.396372	0.750141	-0.414767
BAHD1	CLL-H-028958	313	0.62176	339	0.668507	1.07519	0.104586
BAHD1	CLL-H-028959	595	1.18194	680	1.34096	1.13454	0.182109
BAHD1	CLL-H-028960	179	0.355575	241	0.475251	1.33657	0.418537
BAHD1	CLL-H-028961	337	0.669434	332	0.654703	0.977994	-0.0321017
BAHD1	CLL-H-028962	258	0.512505	300	0.591599	1.15433	0.207055
BAI2	CLL-H-028963	342	0.679367	325	0.640899	0.943377	-0.084093
BAI2	CLL-H-028964	111	0.220496	102	0.201144	0.912232	-0.132527
BAI2	CLL-H-028965	579	1.15016	564	1.11221	0.967005	-0.0484046
BAI2	CLL-H-028966	369	0.733001	370	0.729639	0.995414	-0.00663194
BAI2	CLL-H-028967	463	0.919727	468	0.922895	1.00344	0.00495994
BAI3	CLL-H-028968	425	0.844242	226	0.445671	0.527895	-0.921676
BAI3	CLL-H-028969	619	1.22961	781	1.54013	1.25253	0.324847
BAI3	CLL-H-028970	265	0.52641	295	0.581739	1.10511	0.144186
BAI3	CLL-H-028971	228	0.452911	246	0.485111	1.0711	0.0990881
BAI3	CLL-H-028972	628	1.24749	573	1.12995	0.905781	-0.142766
BAIAP2L1	CLL-H-028973	781	1.55142	752	1.48294	0.955862	-0.0651263
BAIAP2L1	CLL-H-028974	183	0.363521	242	0.477223	1.31278	0.392627
BAIAP2L1	CLL-H-028975	431	0.856161	425	0.838099	0.978904	-0.0307614
BAIAP2L1	CLL-H-028976	266	0.528396	243	0.479195	0.906886	-0.141006
BAIAP2L1	CLL-H-028977	271	0.538329	323	0.636955	1.18321	0.242705
BAMBI	CLL-H-028978	481	0.955484	621	1.22461	1.28167	0.35802
BAMBI	CLL-H-028979	658	1.30709	591	1.16545	0.891641	-0.165466
BAMBI	CLL-H-028980	500	0.993226	475	0.936699	0.943087	-0.084537
BAMBI	CLL-H-028981	951	1.88912	1028	2.02721	1.0731	0.101787
BAMBI	CLL-H-028982	283	0.562166	305	0.601459	1.0699	0.0974708
BANF1	CLL-H-028983	560	1.11241	735	1.44942	1.30295	0.381781
BANF1	CLL-H-028984	1016	2.01824	1184	2.33485	1.15687	0.210232
BANF1	CLL-H-028985	376	0.746906	316	0.623151	0.83431	-0.261345
BANF1	CLL-H-028986	147	0.292009	184	0.362848	1.24259	0.313353
BANF1	CLL-H-028987	294	0.584017	192	0.378624	0.648309	-0.625246
BANK1	CLL-H-028988	263	0.522437	281	0.554131	1.06067	0.0849709
BANK1	CLL-H-028989	822	1.63286	763	1.50463	0.921469	-0.117992
BANK1	CLL-H-028990	42	0.083431	35	0.0690199	0.827269	-0.273571
BANK1	CLL-H-028991	393	0.780676	377	0.743443	0.952307	-0.0705012
BANK1	CLL-H-028992	785	1.55937	815	1.60718	1.03066	0.043571
BARD1	CLL-H-028993	981	1.94871	1097	2.16328	1.11011	0.150702
BARD1	CLL-H-028994	1054	2.09372	1200	2.3664	1.13024	0.176623
BARD1	CLL-H-028995	518	1.02898	443	0.873595	0.848989	-0.236182
BARD1	CLL-H-028996	486	0.965416	407	0.802603	0.831355	-0.266464
BARD1	CLL-H-028997	217	0.43106	219	0.431867	1.00187	0.00269943
BARX2	CLL-H-028998	342	0.679367	314	0.619207	0.911448	-0.133768
BARX2	CLL-H-028999	243	0.482708	269	0.530467	1.09894	0.136113
BARX2	CLL-H-029000	324	0.643611	311	0.613291	0.952892	-0.0696156
BARX2	CLL-H-029001	525	1.04289	628	1.23841	1.18749	0.247911
BARX2	CLL-H-029002	90	0.178781	68	0.134096	0.750058	-0.414927
BASP1	CLL-H-029003	534	1.06077	434	0.855847	0.80682	-0.309681
BASP1	CLL-H-029004	451	0.89589	414	0.816407	0.91128	-0.134033
BASP1	CLL-H-029005	783	1.55539	880	1.73536	1.1157	0.157955
BASP1	CLL-H-029006	1196	2.3758	1187	2.34076	0.985253	-0.0214339
BASP1	CLL-H-029007	391	0.776703	346	0.682311	0.878471	-0.186933
BAT2	CLL-H-029008	854	1.69643	747	1.47308	0.868342	-0.203664
BAT2	CLL-H-029009	241	0.478735	293	0.577795	1.20692	0.271331
BAT2	CLL-H-029010	189	0.37544	191	0.376652	1.00323	0.00465
BAT2	CLL-H-029011	382	0.758825	415	0.818379	1.07848	0.109002
BAT2	CLL-H-029012	312	0.619773	272	0.536383	0.865451	-0.208476
BAT3	CLL-H-029013	282	0.56018	272	0.536383	0.95752	-0.0626249
BAT3	CLL-H-029014	733	1.45607	733	1.44547	0.992723	-0.0105364
BAT3	CLL-H-029015	787	1.56334	819	1.61507	1.03309	0.0469634
BAT3	CLL-H-029016	717	1.42429	728	1.43561	1.00795	0.0114289
BAT3	CLL-H-029017	254	0.504559	243	0.479195	0.949731	-0.0744086
BAT4	CLL-H-029018	219	0.435033	184	0.362848	0.834069	-0.261762
BAT4	CLL-H-029019	154	0.305914	166	0.327352	1.07008	0.0977165
BAT4	CLL-H-029020	748	1.48587	672	1.32518	0.891858	-0.165113
BAT4	CLL-H-029021	924	1.83548	794	1.56577	0.853054	-0.22929
BAT4	CLL-H-029022	76	0.15097	70	0.13804	0.91435	-0.129181
BAZ1A	CLL-H-029023	594	1.17995	632	1.2463	1.05623	0.0789252
BAZ1A	CLL-H-029024	648	1.28722	629	1.24039	0.963616	-0.0534702
BAZ1A	CLL-H-029025	441	0.876026	419	0.826267	0.9432	-0.0843648
BAZ1A	CLL-H-029026	1021	2.02817	915	1.80438	0.889659	-0.168676
BAZ1A	CLL-H-029027	1363	2.70753	1455	2.86926	1.05973	0.0836972
BBS10	CLL-H-029028	99	0.196659	123	0.242556	1.23338	0.302621
BBS10	CLL-H-029029	261	0.518464	331	0.652731	1.25897	0.332245
BBS10	CLL-H-029030	269	0.534356	257	0.506803	0.948438	-0.0763742
BBS10	CLL-H-029031	434	0.86212	358	0.705975	0.818882	-0.288272
BBS10	CLL-H-029032	238	0.472776	262	0.516663	1.09283	0.128069
BBS12	CLL-H-029033	869	1.72623	1012	1.99566	1.15608	0.209245
BBS12	CLL-H-029034	787	1.56334	852	1.68014	1.07471	0.103953
BBS12	CLL-H-029035	976	1.93878	925	1.8241	0.940849	-0.0879642
BBS12	CLL-H-029036	960	1.90699	856	1.68803	0.885178	-0.17596
BBS12	CLL-H-029037	143	0.284063	139	0.274108	0.964955	-0.0514667
BBS5	CLL-H-029038	552	1.09652	494	0.974167	0.888415	-0.170694
BBS5	CLL-H-029039	189	0.37544	176	0.347072	0.924441	-0.113347
BBS5	CLL-H-029040	437	0.86808	376	0.741471	0.854151	-0.227437
BBS5	CLL-H-029041	185	0.367494	186	0.366792	0.998089	-0.00275905
BBS5	CLL-H-029042	583	1.1581	741	1.46125	1.26176	0.335441
BBS7	CLL-H-029043	306	0.607854	384	0.757247	1.24577	0.317038
BBS7	CLL-H-029044	369	0.733001	382	0.753303	1.0277	0.0394154
BBS7	CLL-H-029045	1046	2.07783	1032	2.0351	0.979436	-0.0299763
BBS7	CLL-H-029046	847	1.68253	891	1.75705	1.04429	0.0625271
BBS7	CLL-H-029047	395	0.784649	344	0.678367	0.864549	-0.20998
BBS9	CLL-H-029048	837	1.66266	735	1.44942	0.871746	-0.19802
BBS9	CLL-H-029049	384	0.762798	504	0.993887	1.30295	0.381781
BBS9	CLL-H-029050	260	0.516478	314	0.619207	1.1989	0.261717
BBS9	CLL-H-029051	226	0.448938	243	0.479195	1.0674	0.0940971
BBS9	CLL-H-029052	686	1.36271	665	1.31138	0.962334	-0.0553906
BCAM	CLL-H-029053	322	0.639638	342	0.674423	1.05438	0.0763992
BCAM	CLL-H-029054	941	1.86925	1092	2.15342	1.15202	0.20417
BCAM	CLL-H-029055	544	1.08063	588	1.15953	1.07302	0.101673
BCAM	CLL-H-029056	524	1.0409	515	1.01558	0.975673	-0.0355308
BCAM	CLL-H-029057	249	0.494627	281	0.554131	1.1203	0.163888
BCAN	CLL-H-029058	599	1.18988	537	1.05896	0.889971	-0.16817
BCAN	CLL-H-029059	563	1.11837	451	0.889371	0.795237	-0.330544
BCAN	CLL-H-029060	651	1.29318	804	1.58549	1.22604	0.294002
BCAN	CLL-H-029061	360	0.715123	280	0.552159	0.772118	-0.373106
BCAN	CLL-H-029062	567	1.12632	499	0.984027	0.873667	-0.194845
BCAS1	CLL-H-029063	587	1.16605	626	1.23447	1.05868	0.0822658
BCAS1	CLL-H-029064	694	1.3786	637	1.25616	0.911188	-0.134179
BCAS1	CLL-H-029065	530	1.05282	605	1.19306	1.1332	0.180406
BCAS1	CLL-H-029066	495	0.983294	514	1.01361	1.03083	0.0438034
BCAS1	CLL-H-029067	422	0.838283	434	0.855847	1.02095	0.0299156
BCAS2	CLL-H-029068	427	0.848215	423	0.834155	0.983424	-0.0241148
BCAS2	CLL-H-029069	373	0.740947	400	0.788799	1.06458	0.090288
BCAS2	CLL-H-029070	272	0.540315	303	0.597515	1.10586	0.145175
BCAS2	CLL-H-029071	268	0.532369	322	0.634983	1.19275	0.254291
BCAS2	CLL-H-029072	38	0.0754852	19	0.037468	0.496362	-1.01054
BCAS3	CLL-H-029073	274	0.544288	278	0.548215	1.00722	0.0103726
BCAS3	CLL-H-029074	298	0.591963	264	0.520607	0.87946	-0.185311
BCAS3	CLL-H-029075	1090	2.16523	1324	2.61092	1.20584	0.270039
BCAS3	CLL-H-029076	885	1.75801	927	1.82804	1.03984	0.0563555
BCAS3	CLL-H-029077	848	1.68451	924	1.82213	1.08169	0.113292
BCCIP	CLL-H-029078	449	0.891917	337	0.664563	0.745095	-0.424503
BCCIP	CLL-H-029079	226	0.448938	248	0.489055	1.08936	0.123481
BCCIP	CLL-H-029080	129	0.256252	121	0.238612	0.931159	-0.1029
BCCIP	CLL-H-029081	99	0.196659	92	0.181424	0.922531	-0.116331
BCCIP	CLL-H-029082	522	1.03693	597	1.17728	1.13536	0.183145
BCL2L12	CLL-H-029083	295	0.586003	266	0.524551	0.895134	-0.159825
BCL2L12	CLL-H-029084	251	0.4986	234	0.461447	0.925487	-0.111715
BCL2L12	CLL-H-029085	608	1.20776	616	1.21475	1.00579	0.00832263
BCL2L12	CLL-H-029086	486	0.965416	500	0.985999	1.02132	0.0304354
BCL2L12	CLL-H-029087	237	0.470789	230	0.453559	0.963402	-0.0537896
BCL2L13	CLL-H-029088	369	0.733001	350	0.690199	0.941607	-0.0868023
BCL2L13	CLL-H-029089	363	0.721082	448	0.883455	1.22518	0.292993
BCL2L13	CLL-H-029090	246	0.488667	227	0.447643	0.91605	-0.126502
BCL2L13	CLL-H-029091	298	0.591963	325	0.640899	1.08267	0.114591
BCL2L13	CLL-H-029092	690	1.37065	670	1.32124	0.963949	-0.0529717
BCL2L15	CLL-H-029093	119	0.236388	158	0.311576	1.31807	0.398427
BCL2L15	CLL-H-029094	830	1.64876	770	1.51844	0.92096	-0.118789
BCL2L15	CLL-H-029095	208	0.413182	184	0.362848	0.878178	-0.187414
BCL2L15	CLL-H-029096	166	0.329751	214	0.422007	1.27978	0.355891
BCL2L15	CLL-H-029097	640	1.27133	640	1.26208	0.992723	-0.0105364
BCL9L	CLL-H-029098	284	0.564152	351	0.692171	1.22692	0.295044
BCL9L	CLL-H-029099	498	0.989253	469	0.924867	0.934914	-0.0970942
BCL9L	CLL-H-029100	142	0.282076	180	0.35496	1.25838	0.33157
BCL9L	CLL-H-029101	554	1.10049	577	1.13784	1.03394	0.0481489
BCL9L	CLL-H-029102	304	0.603882	264	0.520607	0.862102	-0.21407
BCLAF1	CLL-H-029103	249	0.494627	251	0.494971	1.0007	0.00100522
BCLAF1	CLL-H-029104	234	0.46483	208	0.410176	0.882421	-0.180461
BCLAF1	CLL-H-029105	225	0.446952	252	0.496943	1.11185	0.152962
BCLAF1	CLL-H-029106	417	0.828351	436	0.859791	1.03796	0.0537444
BCLAF1	CLL-H-029107	350	0.695258	394	0.776967	1.11752	0.160304
BCOR	CLL-H-029108	543	1.07864	594	1.17137	1.08596	0.118974
BCOR	CLL-H-029109	574	1.14022	552	1.08854	0.954675	-0.0669189
BCOR	CLL-H-029110	705	1.40045	782	1.5421	1.10115	0.139009
BCOR	CLL-H-029111	572	1.13625	577	1.13784	1.0014	0.00201977
BCOR	CLL-H-029112	1045	2.07584	1086	2.14159	1.03167	0.0449848
BCS1L	CLL-H-029113	297	0.589976	288	0.567935	0.962641	-0.0549305
BCS1L	CLL-H-029114	443	0.879998	548	1.08065	1.22802	0.296333
BCS1L	CLL-H-029115	515	1.02302	515	1.01558	0.992723	-0.0105364
BCS1L	CLL-H-029116	914	1.81562	878	1.73141	0.953623	-0.0685096
BCS1L	CLL-H-029117	365	0.725055	342	0.674423	0.930168	-0.104437
BEGAIN	CLL-H-029118	732	1.45408	698	1.37645	0.946613	-0.079153
BEGAIN	CLL-H-029119	170	0.337697	153	0.301716	0.893451	-0.162539
BEGAIN	CLL-H-029120	281	0.558193	239	0.471307	0.844345	-0.244096
BEGAIN	CLL-H-029121	436	0.866093	458	0.903175	1.04281	0.0604831
BEGAIN	CLL-H-029122	603	1.19783	691	1.36265	1.1376	0.185991
BEST1	CLL-H-029123	524	1.0409	514	1.01361	0.973778	-0.0383349
BEST1	CLL-H-029124	254	0.504559	244	0.481167	0.95364	-0.0684837
BEST1	CLL-H-029125	512	1.01706	528	1.04121	1.02375	0.0338577
BEST1	CLL-H-029126	301	0.597922	229	0.451587	0.755261	-0.404952
BEST1	CLL-H-029127	182	0.361534	201	0.396372	1.09636	0.132721
BEX1	CLL-H-029128	179	0.355575	173	0.341156	0.959448	-0.0597239
BEX1	CLL-H-029129	629	1.24948	691	1.36265	1.09058	0.125089
BEX1	CLL-H-029130	1005	1.99638	1126	2.22047	1.11225	0.153475
BEX1	CLL-H-029131	299	0.593949	323	0.636955	1.07241	0.100852
BEX1	CLL-H-029132	459	0.911782	472	0.930783	1.02084	0.0297563
BFSP1	CLL-H-029133	143	0.284063	183	0.360876	1.27041	0.345292
BFSP1	CLL-H-029134	377	0.748893	450	0.887399	1.18495	0.244824
BFSP1	CLL-H-029135	934	1.85535	1045	2.06074	1.1107	0.151472
BFSP1	CLL-H-029136	281	0.558193	382	0.753303	1.34954	0.432466
BFSP1	CLL-H-029137	447	0.887944	453	0.893315	1.00605	0.00869982
BFSP2	CLL-H-029138	325	0.645597	279	0.550187	0.852215	-0.230711
BFSP2	CLL-H-029139	201	0.399277	272	0.536383	1.34339	0.425875
BFSP2	CLL-H-029140	729	1.44812	781	1.54013	1.06353	0.0888673
BFSP2	CLL-H-029141	921	1.82952	834	1.64465	0.898948	-0.15369
BFSP2	CLL-H-029142	627	1.24551	634	1.25025	1.00381	0.005481
BICD1	CLL-H-029143	449	0.891917	601	1.18517	1.32879	0.410113
BICD1	CLL-H-029144	280	0.556207	315	0.621179	1.11681	0.159389
BICD1	CLL-H-029145	422	0.838283	429	0.845987	1.00919	0.0131982
BICD1	CLL-H-029146	362	0.719096	483	0.952475	1.32455	0.405497
BICD1	CLL-H-029147	175	0.347629	159	0.313548	0.90196	-0.148865
BIRC6	CLL-H-029148	519	1.03097	466	0.918951	0.891347	-0.165941
BIRC6	CLL-H-029149	83	0.164876	98	0.193256	1.17213	0.229134
BIRC6	CLL-H-029150	382	0.758825	365	0.719779	0.948545	-0.0762126
BIRC6	CLL-H-029151	206	0.409209	255	0.502859	1.22886	0.297317
BIRC6	CLL-H-029152	180	0.357561	184	0.362848	1.01478	0.0211725
BIRC7	CLL-H-029153	285	0.566139	252	0.496943	0.877776	-0.188075
BIRC7	CLL-H-029154	76	0.15097	34	0.0670479	0.444113	-1.171
BIRC7	CLL-H-029155	465	0.9237	375	0.739499	0.800583	-0.320877
BIRC7	CLL-H-029156	270	0.536342	280	0.552159	1.02949	0.041931
BIRC7	CLL-H-029157	267	0.530383	247	0.487083	0.918362	-0.122865
BIRC8	CLL-H-029158	710	1.41038	781	1.54013	1.092	0.126967
BIRC8	CLL-H-029159	611	1.21372	571	1.12601	0.927733	-0.108218
BIRC8	CLL-H-029160	220	0.43702	261	0.514691	1.17773	0.23601
BIRC8	CLL-H-029161	834	1.6567	802	1.58154	0.954633	-0.0669815
BIRC8	CLL-H-029162	792	1.57327	805	1.58746	1.00902	0.012952
BIVM	CLL-H-029163	812	1.613	821	1.61901	1.00373	0.0053661
BIVM	CLL-H-029164	461	0.915755	388	0.765135	0.835524	-0.259246
BIVM	CLL-H-029165	509	1.0111	791	1.55985	1.54272	0.625476
BIVM	CLL-H-029166	974	1.9348	1081	2.13173	1.10178	0.139836
BIVM	CLL-H-029167	261	0.518464	289	0.569907	1.09922	0.136483
BLOC1S3	CLL-H-029168	101	0.200632	134	0.264248	1.31708	0.397341
BLOC1S3	CLL-H-029169	886	1.76	856	1.68803	0.95911	-0.0602323
BLOC1S3	CLL-H-029170	161	0.319819	138	0.272136	0.850906	-0.232929
BLOC1S3	CLL-H-029171	548	1.08858	587	1.15756	1.06337	0.0886482
BLOC1S3	CLL-H-029172	150	0.297968	239	0.471307	1.58174	0.661512
BMP2K	CLL-H-029173	287	0.570112	308	0.607375	1.06536	0.0913432
BMP2K	CLL-H-029174	633	1.25742	587	1.15756	0.920582	-0.119381
BMP2K	CLL-H-029175	289	0.574085	286	0.563991	0.982418	-0.0255907
BMP2K	CLL-H-029176	509	1.0111	469	0.924867	0.91471	-0.128614
BMP2K	CLL-H-029177	740	1.46997	753	1.48491	1.01016	0.0145882
BMX	CLL-H-029178	395	0.784649	354	0.698087	0.889681	-0.16864
BMX	CLL-H-029179	1121	2.22681	1172	2.31118	1.03789	0.0536499
BMX	CLL-H-029180	809	1.60704	878	1.73141	1.07739	0.107545
BMX	CLL-H-029181	1062	2.10961	1068	2.10609	0.998332	-0.00240852
BMX	CLL-H-029182	502	0.997199	535	1.05502	1.05798	0.0813151
BNC2	CLL-H-029183	1005	1.99638	1051	2.07257	1.03816	0.0540308
BNC2	CLL-H-029184	364	0.723069	349	0.688227	0.951814	-0.0712478
BNC2	CLL-H-029185	192	0.381399	172	0.339184	0.889315	-0.169234
BNC2	CLL-H-029186	885	1.75801	811	1.59929	0.909716	-0.136512
BNC2	CLL-H-029187	323	0.641624	313	0.617235	0.961989	-0.0559079
BOC	CLL-H-029188	410	0.814445	363	0.715835	0.878923	-0.186191
BOC	CLL-H-029189	153	0.303927	191	0.376652	1.23928	0.309505
BOC	CLL-H-029190	338	0.671421	396	0.780911	1.16307	0.217941
BOC	CLL-H-029191	565	1.12235	485	0.956419	0.852161	-0.230803
BOC	CLL-H-029192	81	0.160903	111	0.218892	1.3604	0.444029
BPGM	CLL-H-029193	1098	2.18112	1073	2.11595	0.97012	-0.0437644
BPGM	CLL-H-029194	708	1.40641	724	1.42773	1.01516	0.0217039
BPGM	CLL-H-029195	440	0.874039	566	1.11615	1.277	0.352762
BPGM	CLL-H-029196	325	0.645597	407	0.802603	1.2432	0.314053
BPGM	CLL-H-029197	863	1.71431	885	1.74522	1.01803	0.0257805
BPI	CLL-H-029198	345	0.685326	415	0.818379	1.19415	0.255979
BPI	CLL-H-029199	337	0.669434	280	0.552159	0.824815	-0.277858
BPI	CLL-H-029200	271	0.538329	182	0.358904	0.6667	-0.584891
BPI	CLL-H-029201	363	0.721082	311	0.613291	0.850515	-0.233591
BPI	CLL-H-029202	393	0.780676	361	0.711891	0.911891	-0.133067
BPIL1	CLL-H-029203	292	0.580044	430	0.847959	1.46189	0.547832
BPIL1	CLL-H-029204	353	0.701218	319	0.629067	0.897107	-0.156648
BPIL1	CLL-H-029205	674	1.33887	601	1.18517	0.885203	-0.17592
BPIL1	CLL-H-029206	96	0.190699	74	0.145928	0.765224	-0.386046
BPIL1	CLL-H-029207	496	0.98528	481	0.948531	0.962701	-0.0548396
BPIL1	CLL-H-029208	864	1.71629	890	1.75508	1.0226	0.0322376
BPIL2	CLL-H-029209	649	1.28921	612	1.20686	0.936127	-0.0952232
BPIL2	CLL-H-029210	395	0.784649	405	0.798659	1.01786	0.0255329
BPIL2	CLL-H-029211	321	0.637651	309	0.609347	0.955612	-0.0655029
BPIL2	CLL-H-029212	854	1.69643	1191	2.34865	1.38447	0.469329
BPIL2	CLL-H-029213	327	0.64957	305	0.601459	0.925935	-0.111018
BPIL3	CLL-H-029214	899	1.78582	1134	2.23625	1.25222	0.324491
BPIL3	CLL-H-029215	668	1.32695	573	1.12995	0.851543	-0.231849
BPIL3	CLL-H-029216	1081	2.14736	999	1.97003	0.91742	-0.124346
BPIL3	CLL-H-029217	644	1.27928	678	1.33701	1.04513	0.0636882
BPIL3	CLL-H-029218	136	0.270158	109	0.214948	0.795639	-0.329815
BRAP	CLL-H-029219	881	1.75006	752	1.48294	0.847364	-0.238946
BRAP	CLL-H-029220	728	1.44614	803	1.58351	1.095	0.130925
BRAP	CLL-H-029221	499	0.99124	445	0.877539	0.885294	-0.175771
BRAP	CLL-H-029222	429	0.852188	522	1.02938	1.20793	0.272536
BRAP	CLL-H-029223	307	0.609841	293	0.577795	0.947453	-0.0778744
BRCC3	CLL-H-029224	359	0.713136	410	0.808519	1.13375	0.181104
BRCC3	CLL-H-029225	516	1.02501	477	0.940643	0.917692	-0.123918
BRCC3	CLL-H-029226	366	0.727042	358	0.705975	0.971024	-0.0424205
BRCC3	CLL-H-029227	411	0.816432	446	0.879511	1.07726	0.107369
BRCC3	CLL-H-029228	603	1.19783	585	1.15362	0.96309	-0.0542578
BRD1	CLL-H-029229	298	0.591963	313	0.617235	1.04269	0.0603139
BRD1	CLL-H-029230	488	0.969389	615	1.21278	1.25108	0.323169
BRD1	CLL-H-029231	166	0.329751	198	0.390456	1.18409	0.243781
BRD1	CLL-H-029232	281	0.558193	261	0.514691	0.922067	-0.117057
BRD1	CLL-H-029233	636	1.26338	573	1.12995	0.894388	-0.161028
BRD1	CLL-H-029234	780	1.54943	856	1.68803	1.08945	0.1236
BRD2	CLL-H-029235	765	1.51964	765	1.50858	0.992723	-0.0105364
BRD2	CLL-H-029236	364	0.723069	324	0.638927	0.883633	-0.178481
BRD2	CLL-H-029237	411	0.816432	437	0.861763	1.05552	0.0779585
BRD2	CLL-H-029238	283	0.562166	274	0.540327	0.961153	-0.0571626
BRD2	CLL-H-029239	847	1.68253	888	1.75113	1.04078	0.0576613
BRD3	CLL-H-029240	1077	2.13941	1251	2.46697	1.15311	0.205527
BRD3	CLL-H-029241	684	1.35873	759	1.49675	1.10157	0.139567
BRD3	CLL-H-029242	602	1.19584	556	1.09643	0.916867	-0.125215
BRD3	CLL-H-029243	879	1.74609	887	1.74916	1.00176	0.00253454
BRD3	CLL-H-029244	842	1.67259	819	1.61507	0.965606	-0.0504932
BRD7	CLL-H-029245	308	0.611827	281	0.554131	0.905699	-0.142897
BRD7	CLL-H-029246	295	0.586003	349	0.688227	1.17444	0.231976
BRD7	CLL-H-029247	283	0.562166	357	0.704003	1.2523	0.324586
BRD7	CLL-H-029248	465	0.9237	422	0.832183	0.900923	-0.150524
BRD7	CLL-H-029249	219	0.435033	246	0.485111	1.11511	0.157191
BRD8	CLL-H-029250	244	0.484694	298	0.587655	1.21242	0.277895
BRD8	CLL-H-029251	332	0.659502	336	0.662591	1.00468	0.00674159
BRD8	CLL-H-029252	524	1.0409	537	1.05896	1.01735	0.0248189
BRD8	CLL-H-029253	1084	2.15331	1106	2.18103	1.01287	0.0184502
BRD8	CLL-H-029254	495	0.983294	611	1.20489	1.22536	0.293207
BRE	CLL-H-029255	788	1.56532	920	1.81424	1.15902	0.212902
BRE	CLL-H-029256	380	0.754852	355	0.700059	0.927413	-0.108717
BRE	CLL-H-029257	166	0.329751	168	0.331296	1.00468	0.00674159
BRE	CLL-H-029258	1020	2.02618	1057	2.0844	1.02873	0.0408698
BRE	CLL-H-029259	250	0.496613	310	0.611319	1.23098	0.299804
BRI3	CLL-H-029260	641	1.27332	545	1.07474	0.844047	-0.244605
BRI3	CLL-H-029261	129	0.256252	97	0.191284	0.746466	-0.421851
BRI3	CLL-H-029262	80	0.158916	71	0.140012	0.881042	-0.182717
BRI3	CLL-H-029263	334	0.663475	306	0.603431	0.909501	-0.136853
BRI3	CLL-H-029264	708	1.40641	661	1.30349	0.926822	-0.109635
BRI3BP	CLL-H-029265	218	0.433047	217	0.427923	0.98817	-0.0171695
BRI3BP	CLL-H-029266	194	0.385372	159	0.313548	0.813624	-0.297566
BRI3BP	CLL-H-029267	629	1.24948	650	1.2818	1.02587	0.0368433
BRI3BP	CLL-H-029268	598	1.1879	643	1.26799	1.06743	0.0941369
BRI3BP	CLL-H-029269	279	0.55422	289	0.569907	1.0283	0.040268
BRIP1	CLL-H-029270	146	0.290022	142	0.280024	0.965525	-0.0506138
BRIP1	CLL-H-029271	709	1.40839	749	1.47703	1.04873	0.0686437
BRIP1	CLL-H-029272	625	1.24153	612	1.20686	0.972075	-0.0408609
BRIP1	CLL-H-029273	712	1.41435	639	1.26011	0.890941	-0.166598
BRIP1	CLL-H-029274	555	1.10248	519	1.02347	0.92833	-0.10729
BRIP1	CLL-H-029275	699	1.38853	644	1.26997	0.914612	-0.128768
BRMS1	CLL-H-029276	975	1.93679	944	1.86157	0.96116	-0.0571518
BRMS1	CLL-H-029277	285	0.566139	304	0.599487	1.0589	0.082573
BRMS1	CLL-H-029278	249	0.494627	227	0.447643	0.905013	-0.14399
BRMS1	CLL-H-029279	477	0.947538	390	0.769079	0.811661	-0.301052
BRMS1	CLL-H-029280	1073	2.13146	1087	2.14356	1.00568	0.00816547
BRMS1L	CLL-H-029281	880	1.74808	758	1.49477	0.855096	-0.225842
BRMS1L	CLL-H-029282	132	0.262212	197	0.388484	1.48156	0.567121
BRMS1L	CLL-H-029283	130	0.258239	142	0.280024	1.08436	0.116843
BRMS1L	CLL-H-029284	668	1.32695	768	1.51449	1.14133	0.190722
BRMS1L	CLL-H-029285	698	1.38654	847	1.67028	1.20464	0.268599
BRSK1	CLL-H-029286	467	0.927673	448	0.883455	0.952334	-0.0704602
BRSK1	CLL-H-029287	370	0.734987	411	0.810491	1.10273	0.141077
BRSK1	CLL-H-029288	638	1.26736	573	1.12995	0.891584	-0.165558
BRSK1	CLL-H-029289	448	0.889931	361	0.711891	0.79994	-0.322036
BRSK1	CLL-H-029290	761	1.51169	684	1.34885	0.892277	-0.164437
BRSK2	CLL-H-029291	843	1.67458	618	1.21869	0.727762	-0.458462
BRSK2	CLL-H-029292	360	0.715123	378	0.745415	1.04236	0.0598529
BRSK2	CLL-H-029293	276	0.548261	332	0.654703	1.19415	0.255979
BRSK2	CLL-H-029294	208	0.413182	204	0.402288	0.973632	-0.0385508
BRSK2	CLL-H-029295	335	0.665462	290	0.571879	0.859372	-0.218645
BRWD2	CLL-H-029296	260	0.516478	328	0.646815	1.25236	0.324648
BRWD2	CLL-H-029297	613	1.2177	593	1.16939	0.960334	-0.0583914
BRWD2	CLL-H-029298	694	1.3786	624	1.23053	0.892593	-0.163926
BRWD2	CLL-H-029299	583	1.1581	459	0.905147	0.781578	-0.355538
BRWD2	CLL-H-029300	385	0.764784	400	0.788799	1.0314	0.0446052
BRWD3	CLL-H-029301	526	1.04487	586	1.15559	1.10596	0.145301
BRWD3	CLL-H-029302	170	0.337697	165	0.32538	0.963526	-0.0536051
BRWD3	CLL-H-029303	334	0.663475	315	0.621179	0.936251	-0.0950327
BRWD3	CLL-H-029304	608	1.20776	601	1.18517	0.981294	-0.0272427
BRWD3	CLL-H-029305	548	1.08858	528	1.04121	0.956493	-0.0641744
BSCL2	CLL-H-029306	435	0.864107	519	1.02347	1.18442	0.244183
BSCL2	CLL-H-029307	587	1.16605	614	1.21081	1.03839	0.0543418
BSCL2	CLL-H-029308	340	0.675394	297	0.585683	0.867173	-0.205608
BSCL2	CLL-H-029309	228	0.452911	257	0.506803	1.11899	0.162198
BSCL2	CLL-H-029310	448	0.889931	395	0.778939	0.875281	-0.192182
BSG	CLL-H-029311	365	0.725055	337	0.664563	0.916569	-0.125684
BSG	CLL-H-029312	652	1.29517	672	1.32518	1.02317	0.0330529
BSG	CLL-H-029313	550	1.09255	611	1.20489	1.10283	0.141204
BSG	CLL-H-029314	660	1.31106	601	1.18517	0.90398	-0.145637
BSG	CLL-H-029315	217	0.43106	211	0.416092	0.965275	-0.0509884
BSND	CLL-H-029316	207	0.411196	248	0.489055	1.18935	0.250173
BSND	CLL-H-029317	295	0.586003	275	0.542299	0.92542	-0.11182
BSND	CLL-H-029318	466	0.925687	403	0.794715	0.858514	-0.220087
BSND	CLL-H-029319	260	0.516478	287	0.565963	1.09581	0.132003
BSND	CLL-H-029320	929	1.84541	954	1.88129	1.01944	0.0277743
BSPRY	CLL-H-029321	368	0.731014	412	0.812463	1.11142	0.152402
BSPRY	CLL-H-029322	182	0.361534	263	0.518635	1.43454	0.520588
BSPRY	CLL-H-029323	634	1.25941	842	1.66042	1.31841	0.398801
BSPRY	CLL-H-029324	678	1.34681	701	1.38237	1.0264	0.0375928
BSPRY	CLL-H-029325	495	0.983294	647	1.27588	1.29756	0.375801
BTBD10	CLL-H-029326	181	0.359548	174	0.343128	0.954331	-0.0674388
BTBD10	CLL-H-029327	138	0.27413	35	0.0690199	0.251778	-1.98978
BTBD10	CLL-H-029328	682	1.35476	665	1.31138	0.967978	-0.0469538
BTBD10	CLL-H-029329	714	1.41833	852	1.68014	1.18459	0.244393
BTBD10	CLL-H-029330	753	1.4958	648	1.27785	0.854296	-0.227192
BTBD9	CLL-H-029331	956	1.89905	975	1.9227	1.01245	0.0178552
BTBD9	CLL-H-029332	65	0.129119	70	0.13804	1.06909	0.0963788
BTBD9	CLL-H-029333	396	0.786635	336	0.662591	0.842311	-0.247576
BTBD9	CLL-H-029334	895	1.77787	890	1.75508	0.987177	-0.0186187
BTBD9	CLL-H-029335	525	1.04289	640	1.26208	1.21018	0.275218
BTN1A1	CLL-H-029336	565	1.12235	535	1.05502	0.940012	-0.0892484
BTN1A1	CLL-H-029337	243	0.482708	212	0.418063	0.86608	-0.207428
BTN1A1	CLL-H-029338	278	0.552234	284	0.560047	1.01415	0.0202696
BTN1A1	CLL-H-029339	348	0.691285	315	0.621179	0.898586	-0.154272
BTN1A1	CLL-H-029340	919	1.82555	893	1.76099	0.964638	-0.0519411
BTN2A1	CLL-H-029341	589	1.17002	586	1.15559	0.987667	-0.0179034
BTN2A1	CLL-H-029342	287	0.570112	280	0.552159	0.968511	-0.0461603
BTN2A1	CLL-H-029343	437	0.86808	630	1.24236	1.43116	0.517182
BTN2A1	CLL-H-029344	777	1.54347	898	1.77085	1.14732	0.198264
BTN2A1	CLL-H-029345	244	0.484694	204	0.402288	0.829982	-0.268848
BTN2A2	CLL-H-029346	199	0.395304	125	0.2465	0.62357	-0.681377
BTN2A2	CLL-H-029347	258	0.512505	342	0.674423	1.31594	0.396089
BTN2A2	CLL-H-029348	324	0.643611	380	0.749359	1.16431	0.219469
BTN2A2	CLL-H-029349	353	0.701218	348	0.686255	0.978662	-0.0311173
BTN2A2	CLL-H-029350	388	0.770744	381	0.751331	0.974813	-0.0368021
BTN2A3	CLL-H-029351	886	1.76	929	1.83199	1.0409	0.0578355
BTN2A3	CLL-H-029352	322	0.639638	274	0.540327	0.84474	-0.243421
BTN2A3	CLL-H-029353	863	1.71431	809	1.59535	0.930606	-0.103757
BTN2A3	CLL-H-029354	140	0.278103	148	0.291856	1.04945	0.0696339
BTN2A3	CLL-H-029355	647	1.28523	609	1.20095	0.934418	-0.0978599
BTN2A3	CLL-H-029356	304	0.603882	344	0.678367	1.12334	0.167801
BTN3A1	CLL-H-029357	524	1.0409	525	1.0353	0.994618	-0.00778579
BTN3A1	CLL-H-029358	685	1.36072	661	1.30349	0.957942	-0.0619901
BTN3A1	CLL-H-029359	655	1.30113	470	0.926839	0.712336	-0.489371
BTN3A1	CLL-H-029360	959	1.90501	867	1.70972	0.897488	-0.156035
BTN3A1	CLL-H-029361	351	0.697245	434	0.855847	1.22747	0.295688
BTN3A3	CLL-H-029362	668	1.32695	696	1.37251	1.03433	0.0487028
BTN3A3	CLL-H-029363	861	1.71034	971	1.91481	1.11955	0.162922
BTN3A3	CLL-H-029364	311	0.617787	299	0.589627	0.954419	-0.0673055
BTN3A3	CLL-H-029365	251	0.4986	249	0.491027	0.984813	-0.022078
BTN3A3	CLL-H-029366	795	1.57923	802	1.58154	1.00146	0.00211098
BTNL2	CLL-H-029367	409	0.812459	412	0.812463	1	7.09507e-06
BTNL2	CLL-H-029368	664	1.319	608	1.19897	0.909	-0.137648
BTNL2	CLL-H-029369	284	0.564152	256	0.504831	0.894849	-0.160284
BTNL2	CLL-H-029370	173	0.343656	185	0.36482	1.06158	0.0862168
BTNL2	CLL-H-029371	1320	2.62212	1207	2.3802	0.90774	-0.139649
BTNL2	CLL-H-029372	435	0.864107	557	1.0984	1.27114	0.346126
BTNL3	CLL-H-029373	458	0.909795	488	0.962335	1.05775	0.0809972
BTNL3	CLL-H-029374	39	0.0774716	50	0.0985999	1.27272	0.347918
BTNL3	CLL-H-029375	323	0.641624	287	0.565963	0.882079	-0.18102
BTNL3	CLL-H-029376	247	0.490654	212	0.418063	0.852054	-0.230983
BTNL3	CLL-H-029377	375	0.74492	516	1.01755	1.36599	0.449944
BTNL9	CLL-H-029378	261	0.518464	233	0.459475	0.886224	-0.174256
BTNL9	CLL-H-029379	900	1.78781	1044	2.05877	1.15156	0.203588
BTNL9	CLL-H-029380	444	0.881985	453	0.893315	1.01285	0.018415
BTNL9	CLL-H-029381	468	0.92966	492	0.970223	1.04363	0.0616134
BTNL9	CLL-H-029382	192	0.381399	178	0.351016	0.920337	-0.119765
BUD31	CLL-H-029383	162	0.321805	151	0.297772	0.925316	-0.111982
BUD31	CLL-H-029384	193	0.383385	145	0.28594	0.745828	-0.423084
BUD31	CLL-H-029385	39	0.0774716	68	0.134096	1.7309	0.791524
BUD31	CLL-H-029386	354	0.703204	320	0.631039	0.897377	-0.156214
BUD31	CLL-H-029387	459	0.911782	546	1.07671	1.18089	0.23987
BZRPL1	CLL-H-029388	658	1.30709	711	1.40209	1.07268	0.101226
BZRPL1	CLL-H-029389	526	1.04487	523	1.03135	0.987061	-0.0187883
BZRPL1	CLL-H-029390	855	1.69842	858	1.69197	0.996207	-0.00548317
BZRPL1	CLL-H-029391	365	0.725055	321	0.633011	0.873053	-0.19586
BZRPL1	CLL-H-029392	796	1.58122	889	1.75311	1.10871	0.148879
C10ORF116	CLL-H-029393	469	0.931646	446	0.879511	0.94404	-0.0830806
C10ORF116	CLL-H-029394	611	1.21372	614	1.21081	0.997598	-0.00347012
C10ORF116	CLL-H-029395	198	0.393318	225	0.443699	1.12809	0.173888
C10ORF116	CLL-H-029396	354	0.703204	380	0.749359	1.06564	0.0917137
C10ORF116	CLL-H-029397	172	0.34167	185	0.36482	1.06775	0.0945803
C10ORF137	CLL-H-029398	564	1.12036	607	1.197	1.06841	0.095465
C10ORF137	CLL-H-029399	257	0.510518	297	0.585683	1.14723	0.198158
C10ORF137	CLL-H-029400	1079	2.14338	1119	2.20667	1.02952	0.0419788
C10ORF137	CLL-H-029401	534	1.06077	577	1.13784	1.07266	0.101195
C10ORF137	CLL-H-029402	503	0.999186	593	1.16939	1.17035	0.226937
C10ORF59	CLL-H-029403	972	1.93083	790	1.55788	0.806843	-0.30964
C10ORF59	CLL-H-029404	492	0.977335	437	0.861763	0.881748	-0.181561
C10ORF59	CLL-H-029405	285	0.566139	307	0.605403	1.06935	0.0967403
C10ORF59	CLL-H-029406	239	0.474762	240	0.473279	0.996877	-0.00451261
C10ORF59	CLL-H-029407	476	0.945551	436	0.859791	0.909301	-0.13717
C10ORF81	CLL-H-029408	409	0.812459	552	1.08854	1.33981	0.422031
C10ORF81	CLL-H-029409	792	1.57327	951	1.87537	1.19202	0.253409
C10ORF81	CLL-H-029410	183	0.363521	215	0.423979	1.16631	0.221957
C10ORF81	CLL-H-029411	249	0.494627	293	0.577795	1.16814	0.224219
C10ORF81	CLL-H-029412	658	1.30709	900	1.7748	1.35783	0.441301
C10ORF90	CLL-H-029413	712	1.41435	664	1.30941	0.925798	-0.11123
C10ORF90	CLL-H-029414	82	0.162889	91	0.179452	1.10168	0.139706
C10ORF90	CLL-H-029415	945	1.8772	1021	2.01341	1.07256	0.10106
C10ORF90	CLL-H-029416	725	1.44018	827	1.63084	1.13239	0.17937
C10ORF90	CLL-H-029417	587	1.16605	580	1.14376	0.980885	-0.027844
C11ORF24	CLL-H-029418	373	0.740947	343	0.676395	0.91288	-0.131503
C11ORF24	CLL-H-029419	414	0.822391	353	0.696115	0.846453	-0.240499
C11ORF24	CLL-H-029420	582	1.15612	517	1.01952	0.881852	-0.181391
C11ORF24	CLL-H-029421	394	0.782662	369	0.727667	0.929733	-0.105111
C11ORF24	CLL-H-029422	392	0.778689	366	0.721751	0.926879	-0.109546
C11ORF30	CLL-H-029423	469	0.931646	455	0.897259	0.96309	-0.0542578
C11ORF30	CLL-H-029424	450	0.893904	584	1.15165	1.28833	0.365507
C11ORF30	CLL-H-029425	507	1.00713	383	0.755275	0.749927	-0.415178
C11ORF30	CLL-H-029426	555	1.10248	503	0.991915	0.899711	-0.152466
C11ORF30	CLL-H-029427	222	0.440992	252	0.496943	1.12688	0.172328
C11ORF54	CLL-H-029428	251	0.4986	277	0.546243	1.09556	0.131662
C11ORF54	CLL-H-029429	384	0.762798	425	0.838099	1.09872	0.13582
C11ORF54	CLL-H-029430	416	0.826364	401	0.790771	0.956928	-0.0635177
C11ORF54	CLL-H-029431	1007	2.00036	952	1.87734	0.938503	-0.0915666
C11ORF54	CLL-H-029432	373	0.740947	343	0.676395	0.91288	-0.131503
C12ORF72	CLL-H-029433	694	1.3786	622	1.22658	0.889732	-0.168557
C12ORF72	CLL-H-029434	660	1.31106	637	1.25616	0.958128	-0.0617091
C12ORF72	CLL-H-029435	427	0.848215	418	0.824295	0.971799	-0.0412695
C12ORF72	CLL-H-029436	169	0.33571	227	0.447643	1.33342	0.415133
C12ORF72	CLL-H-029437	203	0.40325	223	0.439755	1.09053	0.125028
C13ORF16	CLL-H-029438	659	1.30907	819	1.61507	1.23375	0.303049
C13ORF16	CLL-H-029439	263	0.522437	270	0.532439	1.01915	0.0273602
C13ORF16	CLL-H-029440	388	0.770744	445	0.877539	1.13856	0.187212
C13ORF16	CLL-H-029441	537	1.06672	627	1.23644	1.1591	0.213007
C13ORF16	CLL-H-029442	349	0.693272	383	0.755275	1.08944	0.123581
C13ORF18	CLL-H-029443	171	0.339683	146	0.287912	0.847588	-0.238564
C13ORF18	CLL-H-029444	541	1.07467	506	0.997831	0.928499	-0.107028
C13ORF18	CLL-H-029445	215	0.427087	239	0.471307	1.10354	0.142138
C13ORF18	CLL-H-029446	548	1.08858	548	1.08065	0.992723	-0.0105364
C13ORF18	CLL-H-029447	345	0.685326	496	0.978111	1.42722	0.513207
C13ORF23	CLL-H-029448	660	1.31106	624	1.23053	0.938575	-0.0914564
C13ORF23	CLL-H-029449	156	0.309887	189	0.372708	1.20272	0.266304
C13ORF23	CLL-H-029450	1100	2.1851	1206	2.37823	1.08839	0.12219
C13ORF23	CLL-H-029451	553	1.09851	536	1.05699	0.962206	-0.0555829
C13ORF23	CLL-H-029452	738	1.466	708	1.39617	0.952369	-0.0704079
C13ORF27	CLL-H-029453	841	1.67061	795	1.56774	0.938425	-0.0916873
C13ORF27	CLL-H-029454	279	0.55422	311	0.613291	1.10658	0.146113
C13ORF27	CLL-H-029455	298	0.591963	262	0.516663	0.872797	-0.196282
C13ORF27	CLL-H-029456	192	0.381399	185	0.36482	0.95653	-0.0641174
C13ORF27	CLL-H-029457	394	0.782662	476	0.938671	1.19933	0.26223
C13ORF3	CLL-H-029458	921	1.82952	985	1.94242	1.06171	0.0863862
C13ORF3	CLL-H-029459	564	1.12036	719	1.41787	1.26555	0.33976
C13ORF3	CLL-H-029460	765	1.51964	751	1.48097	0.974556	-0.0371832
C13ORF3	CLL-H-029461	704	1.39846	577	1.13784	0.813638	-0.297541
C13ORF3	CLL-H-029462	437	0.86808	455	0.897259	1.03361	0.0476969
C13ORF39	CLL-H-029463	303	0.601895	313	0.617235	1.02549	0.0363085
C13ORF39	CLL-H-029464	251	0.4986	294	0.579767	1.16279	0.217592
C13ORF39	CLL-H-029465	490	0.973362	532	1.0491	1.07781	0.108108
C13ORF39	CLL-H-029466	1087	2.15927	1106	2.18103	1.01008	0.014463
C13ORF39	CLL-H-029467	369	0.733001	375	0.739499	1.00887	0.0127334
C14ORF1	CLL-H-029468	111	0.220496	138	0.272136	1.2342	0.303572
C14ORF1	CLL-H-029469	745	1.47991	707	1.3942	0.942088	-0.0860666
C14ORF1	CLL-H-029470	329	0.653543	334	0.658647	1.00781	0.0112241
C14ORF1	CLL-H-029471	688	1.36668	721	1.42181	1.04034	0.0570543
C14ORF1	CLL-H-029472	431	0.856161	366	0.721751	0.843009	-0.246381
C14ORF100	CLL-H-029473	359	0.713136	391	0.771051	1.08121	0.112648
[truncated: 25,499 more rows]
