# Supplementary material for: High throughput synthetic lethality screen reveals a tumorigenic role of adenylate cyclase in fumarate hydratase-deficient cancer cells
Source: BMC Genomics. 2014 Feb 25;15:158. doi: 10.1186/1471-2164-15-158 (PMC3945041; doi:10.1186/1471-2164-15-158)
Supplement: Additional file 3 — Genes identified to act synthetically lethal with FH. [file 1471-2164-15-158-S3.xlsx]

## Sheet: Sheet1
Gene	Refseq mRNA	No. w/ >100 reads	No. below luc SD	Proportion w/ below luc SD	Average
AARS	NM_001605	5	3	0.6	-0.105439
ABCC5	NM_005688	5	4	0.8	-0.181846
ACMSD	NM_138326	5	3	0.6	-0.0655195
ACOX3	NM_003501	6	3	0.5	-0.13392
ADCY3	NM_004036	5	3	0.6	-0.279781
ADCY6	NM_020983	6	3	0.5	-0.130818
ADCY7	NM_001114	5	4	0.8	-0.581455
ADCY9	NM_001116	5	3	0.6	-0.142298
ADPRHL1	NM_138430	5	3	0.6	-0.172982
ADRA1A	NM_033304	6	3	0.5	-0.0797613
ADRBK1	NM_001619	6	3	0.5	-0.18688
AK1	NM_000476	6	3	0.5	-0.245022
ALDH8A1	NM_022568	5	3	0.6	-0.204036
ALK	NM_004304	6	3	0.5	-0.121102
ANTXR1	NM_018153	5	3	0.6	-0.0874284
ARF1	NM_001024228	5	3	0.6	-0.132999
ARFGAP1	NM_018209	6	3	0.5	-0.148743
ARHGAP11A	NM_014783	5	3	0.6	-0.112882
ARHGAP29	NM_004815	5	3	0.6	-0.161336
ARPC4	NM_005718	4	3	0.75	-0.0944475
ARPC5	NM_005717	6	3	0.5	-0.0617466
ASRGL1	NM_025080	6	3	0.5	-0.262661
ASS1	NM_000050	5	3	0.6	-0.110645
ATG16L1	NM_017974	5	3	0.6	-0.0873294
ATOH1	NM_005172	6	3	0.5	-0.131113
ATP13A2	NM_022089	6	3	0.5	-0.128938
ATP2A1	NM_173201	5	4	0.8	-0.163617
ATP6V0C	XM_001130742	4	3	0.75	-0.160839
ATRX	NM_138271	6	3	0.5	-0.0527579
ATXN1	NM_000332	5	3	0.6	-0.132524
AZGP1	NM_001185	5	3	0.6	-0.246283
B4GALT3	NM_003779	6	4	0.666667	-0.02428
BCAN	NM_021948	5	3	0.6	-0.2632
BCL2L1	NM_138578	6	3	0.5	-0.163775
BDH1	NM_203315	5	3	0.6	-0.15583
BMPR1B	NM_001203	6	3	0.5	-0.596101
BPI	NM_001725	5	3	0.6	-0.050259
C6ORF15	NM_014070	5	3	0.6	-0.210554
CASP6	NM_001226	5	3	0.6	-0.17985
CCL22	NM_002990	6	3	0.5	-0.123301
CCNE1	NM_057182	6	3	0.5	-0.184724
CCNG1	NM_199246	5	3	0.6	-0.157866
CCT5	NM_012073	4	3	0.75	-0.107431
CD2AP	NM_012120	5	3	0.6	-0.156525
CD48	NM_001778	6	4	0.666667	-0.0863036
CDH15	NM_004933	6	3	0.5	-0.145112
CDH19	NM_021153	6	3	0.5	-0.0772162
CDR1	NM_004065	5	3	0.6	-0.215292
CELSR1	NM_014246	6	3	0.5	-0.721076
CFH	NM_000186	5	3	0.6	-0.201071
CHRNB3	NM_000749	5	3	0.6	-0.142346
CISD2	NM_001008388	5	3	0.6	-0.177145
CKAP4	NM_006825	5	3	0.6	-0.0305402
CLDN3	NM_001306	5	3	0.6	-0.139646
CLIC4	NM_013943	4	3	0.75	-0.10348
CMPK1	NM_001136140	5	3	0.6	-0.130236
CNOT6	NM_015455	5	3	0.6	-0.117882
CREB5	NM_182898	5	3	0.6	-0.122557
CREM	NM_001881	5	3	0.6	-0.140793
CRHR2	NM_001883	6	3	0.5	-0.171164
CRKRS	NM_005207	5	3	0.6	-0.161658
CSF3	NM_000759	6	3	0.5	-0.133349
CST5	NM_001900	5	4	0.8	-0.192962
CTLA4	NM_005214	5	3	0.6	-0.0472047
CTNNA1	NM_001903	5	3	0.6	-0.133962
CTSC	NM_001114173	5	3	0.6	-0.172961
CUL2	NM_003591	6	3	0.5	-0.408581
CXCR6	NM_006564	6	3	0.5	-0.410805
CXORF22	NM_152632	5	3	0.6	-0.175173
CYP17A1	NM_000102	5	3	0.6	-0.663082
DAG1	NM_004393	5	3	0.6	-0.158532
DAZAP2	NM_014764	5	3	0.6	-0.0969366
DDB1	XM_001128983	5	3	0.6	-0.140779
DDR1	NM_013993	5	3	0.6	-0.162313
DDX19A	NM_018332	5	3	0.6	-0.166374
DDX41	NM_016222	5	3	0.6	-0.0528207
DET1	NM_001144074	5	3	0.6	-0.198351
DGKI	NM_004717	6	4	0.666667	-0.191244
DHODH	NM_001361	5	3	0.6	-0.0885015
DHRS7C	NM_001105571	5	3	0.6	-0.154533
DHRSX	NM_145177	6	3	0.5	-0.138719
DLL4	NM_019074	6	3	0.5	-0.240526
DNAJA4	NM_018602	5	3	0.6	-0.160758
DNAJC16	NM_015291	5	3	0.6	-0.249068
DNM2	NM_004945	5	3	0.6	-0.178767
DOK7	NM_001164673	5	3	0.6	-0.194686
DUOX2	NM_014080	5	3	0.6	-0.0987202
DUSP3	NM_004090	5	3	0.6	-0.0957345
DUX4	NM_033178	5	3	0.6	-0.119181
DYM	NM_017653	5	3	0.6	-0.123851
E4F1	NM_004424	5	3	0.6	-0.0763513
EDA2R	NM_021783	5	3	0.6	-0.122285
EGF	NM_001963	6	3	0.5	-0.123179
EIF4E2	NM_004846	5	3	0.6	-0.183451
EMR2	NM_152916	6	3	0.5	-0.343833
ENO3	NM_001976	6	3	0.5	-0.145032
EPB41L1	NM_012156	5	3	0.6	-0.188054
ERCC5	NM_000123	5	3	0.6	-0.109105
F8	NM_019863	5	3	0.6	-0.0770437
FAM70A	NM_001104544	5	3	0.6	-0.173384
FAU	NM_001997	5	3	0.6	-0.0788792
FBLN2	NM_001004019	5	3	0.6	-0.478654
FECH	NM_000140	5	3	0.6	-0.198654
FTSJ2	NM_013393	6	4	0.666667	-0.156135
GABRB1	NM_000812	6	3	0.5	-0.16516
GATA6	NM_005257	5	3	0.6	-0.0669042
GFAP	NM_002055	6	3	0.5	-0.242443
GH1	NM_022562	6	3	0.5	-0.197921
GIPC3	NM_133261	5	3	0.6	-0.168145
GIPR	NM_000164	5	3	0.6	-0.151011
GJC1	NM_001080383	5	4	0.8	-0.132899
GLIS3	NM_001042413	5	3	0.6	-0.176982
GNG13	NM_016541	6	3	0.5	-0.0666632
GNG3	NM_012202	6	3	0.5	-0.122071
GNG4	NM_001098721	5	3	0.6	-0.0694591
GPR15	NM_005290	6	4	0.666667	-0.16396
GPR26	NM_153442	5	3	0.6	-0.242912
GPR85	NM_001146265	5	3	0.6	-0.0896665
GPR87	NM_023915	5	3	0.6	-0.14348
GPR97	NM_170776	5	3	0.6	-0.138624
GRM2	NM_000839	5	3	0.6	-0.210838
GRM8	NM_000845	6	3	0.5	-0.174765
GRN	NM_002087	5	3	0.6	-0.176532
HCN2	NM_001194	5	4	0.8	-0.0692751
HDAC5	NM_005474	5	3	0.6	-0.071823
HELZ	NM_014877	5	3	0.6	-0.151337
HIST2H3C	NM_021059	6	3	0.5	-0.237114
HMGCS1	NM_002130	5	3	0.6	-0.144734
HMOX2	NM_002134	6	3	0.5	-0.0982182
HNRNPH3	NM_012207	5	3	0.6	-0.0596057
HOXA3	NM_030661	5	3	0.6	-0.0752636
HOXB3	NM_002146	5	3	0.6	-0.334308
HSDL2	NM_032303	5	4	0.8	-0.173356
HYAL4	NM_012269	6	3	0.5	-0.120058
IFI44	NM_006417	5	3	0.6	-0.124
IL17C	NM_013278	6	3	0.5	-0.175625
IL1RAP	NM_002182	6	3	0.5	-0.105688
IL22	NM_020525	5	3	0.6	-0.176481
INHBB	NM_002193	6	3	0.5	-0.275
IRAK1	NM_001025243	5	3	0.6	-0.294395
IRF4	NM_002460	6	3	0.5	-0.0902224
IRF6	NM_006147	6	3	0.5	-0.328998
ITCH	NM_031483	6	3	0.5	-0.0845555
ITPA	NM_033453	6	4	0.666667	-0.210426
JUNB	NM_002229	5	3	0.6	-0.183024
KCNA6	NM_002235	5	3	0.6	-0.147004
KCNG1	NM_002237	5	4	0.8	-0.189273
KCNJ4	NM_152868	6	3	0.5	-0.170954
KERA	NM_007035	5	3	0.6	-0.152115
KIF20A	NM_005733	5	4	0.8	-0.122436
KIN	NM_012311	5	3	0.6	-0.127795
KIR2DL4	NM_001080770	5	3	0.6	-0.155916
KIRREL3	NM_001161707	5	3	0.6	-0.163553
KRT17	NM_000422	6	3	0.5	-0.191709
LAMA2	NM_000426	5	3	0.6	-0.0639215
LDHA	NM_005566	6	3	0.5	-0.125505
LNPEP	NM_005575	5	3	0.6	-0.254638
LOC283398	XM_208658	5	3	0.6	-0.186966
LOXL2	NM_002318	5	3	0.6	-0.23145
LRRK1	NM_024652	5	4	0.8	-0.129036
LTA	NM_000595	6	3	0.5	-0.163662
LTA4H	NM_000895	6	3	0.5	-0.211646
LYZ	NM_000239	5	3	0.6	-0.141235
MADCAM1	NM_130760	4	3	0.75	-0.0411174
MAN1A2	NM_006699	5	3	0.6	-0.157956
MAP3K10	NM_002446	6	3	0.5	-0.14403
MAP3K14	NM_003954	5	3	0.6	-0.165523
MAP3K7IP3	NM_152787	5	3	0.6	-0.270311
MAP4K1	NM_001042600	5	3	0.6	-0.117296
MAPK10	NM_138982	6	3	0.5	-0.141191
MASP1	NM_139125	5	3	0.6	-0.145973
MCM10	NM_018518	5	3	0.6	-0.233656
MEN1	NM_130802	6	3	0.5	-0.11808
METTL5	NM_014168	5	3	0.6	-0.134738
MIAT	NR_003491	5	3	0.6	-0.082968
MICAL3	NM_001122731	4	3	0.75	-0.10028
MLH3	NM_014381	5	3	0.6	-0.0816398
MLL4	NM_014727	6	3	0.5	-0.184385
MOS	NM_005372	6	3	0.5	-0.225062
MUTED	NM_201280	5	3	0.6	-0.134135
N4BP2	NM_018177	5	3	0.6	-0.107923
NBN	NM_001024688	5	3	0.6	-0.154872
NEIL3	NM_018248	6	3	0.5	-0.211889
NETO2	NM_018092	5	3	0.6	-0.265206
NEU2	NM_005383	6	3	0.5	-0.199568
NF2	NM_000268	5	3	0.6	-0.207198
NONO	NM_001145408	5	3	0.6	-0.0632989
NR5A1	NM_004959	6	3	0.5	-0.156907
NR5A2	NM_205860	5	3	0.6	0.0376895
NSDHL	NM_015922	6	3	0.5	-0.142791
NUP205	NM_015135	5	3	0.6	-0.225336
OLFM3	NM_058170	5	3	0.6	-0.274463
OMG	NM_002544	5	3	0.6	-0.146682
OR10G3	NM_001005465	4	3	0.75	-0.201199
OR10H2	NM_013939	5	3	0.6	-0.212575
OR11H12	NM_001013354	5	3	0.6	-0.120716
OR1M1	NM_001004456	5	3	0.6	-0.0846926
OR1Q1	NM_012364	5	3	0.6	-0.0932443
OR2B2	NM_033057	5	3	0.6	-0.104174
OR2V2	NM_206880	5	3	0.6	-0.10087
OR51D1	NM_001004751	5	3	0.6	-0.156921
OR52A5	NM_001005160	5	3	0.6	-0.113661
OR5D14	NM_001004735	5	3	0.6	-0.112855
OR5H2	NM_001005482	5	3	0.6	-0.124774
OR5W2	NM_001001960	5	3	0.6	-0.205137
OR6T1	NM_001005187	5	4	0.8	-0.0441833
OR6Y1	NM_001005189	5	3	0.6	-0.0981034
OR7G1	NM_001005192	5	3	0.6	-0.0793622
ORMDL3	NM_139280	5	3	0.6	-0.108571
OSBPL1A	NM_018030	6	3	0.5	-0.130766
OXER1	NM_148962	5	3	0.6	-0.125255
PANK3	NM_024594	6	3	0.5	-0.101514
PBX1	NM_002585	4	3	0.75	-0.152287
PC	NM_001040716	5	3	0.6	-0.177828
PCDH11Y	NM_032971	6	3	0.5	-0.21148
PCDH19	NM_001105243	5	4	0.8	-0.0571776
PCSK5	NM_006200	5	3	0.6	-0.240221
PDE3A	NM_000921	5	3	0.6	-0.115759
PDLIM3	NM_001114107	5	3	0.6	-0.283157
PDZK1	XM_001126710	5	3	0.6	-0.162197
PENK	NM_006211	5	3	0.6	-0.248001
PEX7	NM_000288	5	3	0.6	-0.16027
PFDN5	NM_002624	5	3	0.6	-0.185517
PHIP	NM_017934	5	4	0.8	-0.126939
PIK3C2A	NM_002645	6	3	0.5	-0.118533
PIK3CG	NM_002649	6	3	0.5	-0.17119
PINK1	NM_032409	5	3	0.6	-0.126976
PKIB	NM_032471	5	3	0.6	-0.201427
PKLR	NM_181871	5	3	0.6	-0.122889
PLEKHA1	NM_001001974	5	3	0.6	-0.119331
PNKP	NM_007254	6	3	0.5	-0.128107
POLR3A	NM_007055	5	3	0.6	-0.350596
POMGNT1	NM_017739	5	4	0.8	-0.160484
PPM1D	NM_003620	6	4	0.666667	-0.146296
PRDM15	NM_001040424	5	3	0.6	-0.0696306
PRKX	NM_005044	6	4	0.666667	-0.21885
PRSS35	NM_001170423	5	4	0.8	-0.171877
PSCD4	NM_013385	6	3	0.5	-0.152709
PSMA4	NM_002789	6	3	0.5	-0.114639
PSME1	NM_006263	6	3	0.5	-0.122209
PSME3	NM_005789	6	4	0.666667	-0.127979
PTN	NM_002825	5	3	0.6	-0.0777471
PTPN7	NM_080588	6	3	0.5	-0.134426
PYGM	NM_005609	6	4	0.666667	-0.180077
PYGO1	NM_015617	6	3	0.5	-0.129936
RABEP2	NM_024816	5	3	0.6	-0.135144
RAD1	NM_133377	5	3	0.6	-0.151306
RAPGEF3	NM_001098531	5	3	0.6	-0.164518
RAPH1	NM_203365	5	3	0.6	-0.150095
RBBP4	NM_005610	6	3	0.5	-0.183926
RDH16	NM_003708	5	3	0.6	0.00996997
RFX5	NM_000449	5	3	0.6	-0.204218
RXFP3	NM_016568	5	3	0.6	-0.0542211
RYR1	NM_000540	5	3	0.6	-0.163084
S100A12	NM_005621	6	3	0.5	-0.0504291
S100A6	NM_014624	5	3	0.6	-0.147322
S100A9	NM_002965	6	3	0.5	-0.13588
SCG2	NM_003469	5	3	0.6	-0.0874896
SDHA	NM_004168	6	3	0.5	-0.155919
SERPINA7	NM_000354	4	3	0.75	-0.130532
SERPINB10	NM_005024	6	3	0.5	-0.190613
SF4	NM_172231	5	3	0.6	-0.370476
SFRP1	NM_003012	5	3	0.6	-0.135148
SFRP4	NM_003014	6	3	0.5	-0.0662936
SHMT2	NM_005412	5	4	0.8	-0.0383726
SLC10A2	NM_000452	6	3	0.5	-0.158088
SLC25A12	NM_003705	4	3	0.75	-0.162862
SLC25A31	NM_031291	5	3	0.6	-0.213959
SLC2A1	NM_006516	6	3	0.5	-0.144036
SLC34A1	NM_003052	6	3	0.5	-0.149017
SLC5A3	NM_006933	5	3	0.6	-0.308852
SMAD2	NM_001003652	5	3	0.6	-0.147512
SMCHD1	NM_015295	5	3	0.6	-0.167668
SNAP47	NM_053052	6	3	0.5	-0.148573
SND1	NM_014390	5	3	0.6	-0.273364
SOCS3	NM_003955	5	3	0.6	-0.147224
SPINK1	NM_003122	5	3	0.6	-0.215446
SPTLC2	NM_004863	6	3	0.5	-0.12485
SRPX2	NM_014467	5	3	0.6	-0.182264
STARD8	NM_001142503	5	3	0.6	-0.114491
STK4	NM_006282	5	3	0.6	-0.216956
STRA6	NM_022369	6	3	0.5	-0.107218
STUB1	NM_005861	5	3	0.6	-0.153971
SUV39H1	NM_003173	4	3	0.75	-0.251532
SYNE1	NM_133650	5	3	0.6	-0.13218
SYNGR1	NM_145731	5	3	0.6	-0.149577
TAAR5	NM_003967	4	3	0.75	-0.110801
TAF1	NM_138923	6	3	0.5	-0.0941936
TALDO1	NM_006755	6	3	0.5	-0.111135
TIFA	NM_052864	5	3	0.6	-0.194721
TMEM114	NM_001146336	5	3	0.6	-0.0739098
TMEM144	NM_018342	4	3	0.75	-0.0991481
TMEM37	NM_183240	4	3	0.75	-0.135677
TNFAIP6	NM_007115	6	3	0.5	-0.116165
TNFRSF10D	NM_003840	5	3	0.6	-0.158782
TNFRSF11A	NM_003839	6	3	0.5	-0.125947
TNFRSF1B	NM_001066	6	4	0.666667	-0.0339639
TNFSF13B	NM_006573	6	3	0.5	-0.278481
TNFSF15	NM_005118	5	3	0.6	-0.15538
TNFSF8	NM_001244	6	3	0.5	-0.093022
TREM2	NM_018965	6	3	0.5	-0.072018
TRH	NM_007117	6	3	0.5	-0.512797
TRHR	NM_003301	5	3	0.6	-0.0781342
TROAP	NM_001100620	5	3	0.6	-0.148846
TUBB3	NM_006086	5	3	0.6	-0.146454
TXN	NM_003329	5	3	0.6	-0.216356
TXN2	NM_012473	6	3	0.5	-0.218479
UBE1	NM_153280	6	3	0.5	-0.0862293
UBE2L6	NM_198183	5	4	0.8	-0.42209
UGT1A3	NM_019093	5	3	0.6	-0.172578
UGT2A3	NM_024743	5	3	0.6	-0.127864
UPF1	NM_002911	5	3	0.6	-0.131115
USP44	NM_001042403	4	3	0.75	-0.114155
USP9Y	NM_004654	5	3	0.6	-0.180195
UTX	NM_018949	5	3	0.6	-0.0804571
VAMP5	NM_006634	6	3	0.5	-0.200831
VASH1	NM_014909	5	3	0.6	-0.120027
VCAM1	NM_080682	6	3	0.5	-0.152883
VDR	NM_001017535	5	3	0.6	-0.334174
VIL2	NM_003379	6	3	0.5	-0.161555
VN1R2	NM_173856	4	3	0.75	-0.145861
VNN2	NM_004665	6	3	0.5	-0.118545
VSIG4	NM_007268	5	3	0.6	-0.233087
WDR40B	NM_014023	5	3	0.6	-0.123756
WNT11	NM_004626	6	4	0.666667	-0.201175
WNT5A	NM_003392	5	3	0.6	-0.0998885
YME1L1	NM_014263	4	3	0.75	-0.196955
YY1	NM_003403	6	3	0.5	-0.293284
ZADH2	NM_175907	5	3	0.6	-0.0902982
ZFYVE19	NM_001077268	5	3	0.6	-0.165978
ZMYM2	NM_197968	5	5	1	-0.0659796
ZNF133	NM_001083330	5	3	0.6	-0.218404
ZNF234	NM_001144824	5	3	0.6	-0.205017
ZNF254	NM_203282	5	3	0.6	-0.108529
ZNF467	NM_207336	5	3	0.6	-0.535978
ZNF600	NM_198457	5	3	0.6	-0.202153
ZNF616	NM_178523	5	3	0.6	-0.113381
ZNF761	NM_001008401	5	3	0.6	-0.222042
ZPBP2	NM_198844	5	3	0.6	-0.234508
ZYX	NM_001010972	5	3	0.6	-0.104586
