# Supplementary material for: High throughput synthetic lethality screen reveals a tumorigenic role of adenylate cyclase in fumarate hydratase-deficient cancer cells
Source: BMC Genomics. 2014 Feb 25;15:158. doi: 10.1186/1471-2164-15-158 (PMC3945041; doi:10.1186/1471-2164-15-158)
Supplement: Additional file 4 — Sequences of shRNAs targeting candidate genes. [file 1471-2164-15-158-S4.xlsx]

## Sheet: Sheet1
Target gene	Oligonucleotide name	5' - 3' guide strand	5' - 3' passenger strand
Luciferase	shCTRL	ACCGGATCACAGAATCGTCGTATGTAGTTAATATTCATAGCTGCATACGACGATTCTGTGATTTTT	CGAAAAAAATCACAGAATCGTCGTATGCAGCTATGAATATTAACTACATACGACGATTCTGTGATC
FH	shFH	ACCGGCCGGATAGAATATGATATCTTGTTAATATTCATAGCAAGGTATCATATTCTATCCGGTTTT	CGAAAAAACCGGATAGAATATGATACCTTGCTATGAATATTAACAAGATATCATATTCTATCCGGC
ADCY3	shADCY3-1	ACCGGCCCTGGCTAATGACAAATTATGTTAATATTCATAGCATAGTTTGTCATTAGCCAGGGTTTT	CGAAAAAACCCTGGCTAATGACAAACTATGCTATGAATATTAACATAATTTGTCATTAGCCAGGGC
ADCY3	shADCY3-2	ACCGGGTCTGCGTTTCCTTAATGAAAGTTAATATTCATAGCTTTCATTGAGGAAACGCAGACTTTT	CGAAAAAAGTCTGCGTTTCCTCAATGAAAGCTATGAATATTAACTTTCATTAAGGAAACGCAGACC
ADCY6	shADCY6-1	ACCGGCCTACTGAGAGGATTATGTAAGTTAATATTCATAGCTTGCATAATCCTCTCGGTAGGTTTT	CGAAAAAACCTACCGAGAGGATTATGCAAGCTATGAATATTAACTTACATAATCCTCTCAGTAGGC
ADCY6	shADCY6-2	ACCGGGCTGTTATGTTTGCCTTCATTGTTAATATTCATAGCAATGGAGGCAAACATAACAGCTTTT	CGAAAAAAGCTGTTATGTTTGCCTCCATTGCTATGAATATTAACAATGAAGGCAAACATAACAGCC
ADCY7	shADCY7-1	ACCGGCTCCAGACAGATTGATTATTAGTTAATATTCATAGCTAATAGTCAATCTGTCTGGAGTTTT	CGAAAAAACTCCAGACAGATTGACTATTAGCTATGAATATTAACTAATAATCAATCTGTCTGGAGC
ADCY7	shADCY7-2	ACCGGCCACTTTATCGGTGATAAGTTGTTAATATTCATAGCAACTTGTCACCGATAAAGTGGTTTT	CGAAAAAACCACTTTATCGGTGACAAGTTGCTATGAATATTAACAACTTATCACCGATAAAGTGGC
ADCY9	shADCY9-1	ACCGGGCCCTTAAAGAGAGGATGGTTGTTAATATTCATAGCAATCATCCTCTCTTTGAGGGCTTTT	CGAAAAAAGCCCTCAAAGAGAGGATGATTGCTATGAATATTAACAACCATCCTCTCTTTAAGGGCC
ADCY9	shADCY9-2	ACCGGGCCCTTAAAGAGAGGATGGTTGTTAATATTCATAGCAATCATCCTCTCTTTGAGGGCTTTT	CGAAAAAAGCCCTCAAAGAGAGGATGATTGCTATGAATATTAACAACCATCCTCTCTTTAAGGGCC
