# Supplementary material for: High throughput synthetic lethality screen reveals a tumorigenic role of adenylate cyclase in fumarate hydratase-deficient cancer cells
Source: BMC Genomics. 2014 Feb 25;15:158. doi: 10.1186/1471-2164-15-158 (PMC3945041; doi:10.1186/1471-2164-15-158)
Supplement: Additional file 5 — Sequences of primers used for quantification of barcode abundance and primers used for qRT-PCR. [file 1471-2164-15-158-S5.xlsx]

## Sheet: NextGen Sequencing primer
Primer name	5' - 3' sequence
FwdHTS	TCTCTGGCAAGCAAAAGACGGCATA
RevHTS	TGCCATTTGTCTCGAGGTCGAGAA
FwdGex	CAAGCAGAAGACGGCATACGAGA
RevGex	AATGATACGGCGACCACCGAGA
GexSeqN	ACAGTCCGAAACCCCAAACGCACGAA
FwdU6	CAAGGCTGTTAGAGAGATAATTGGAA

## Sheet: Quantifast qRT-PCR primer
Target gene	Primer name	Catalog number
FH	Hs_FH_1_SG	QT00079590
ADCY3	Hs_ADCY3_1_SG	QT00075348
ADCY6	Hs_ADCY6_1_SG	QT00095557
ADCY7	Hs_ADCY7_1_SG	QT00083797
